# Supplementary material for: Maize WRKY Transcription Factor ZmWRKY79 Positively Regulates Drought Tolerance through Elevating ABA Biosynthesis
Source: Int J Mol Sci. 2021 Sep 18;22(18):10080. doi: 10.3390/ijms221810080 (PMC8468953; doi:10.3390/ijms221810080)
Supplement: Supplementary file 1 [file ijms-22-10080-s001.zip]

Archive with 6 entries (4 files):
- ijms-1385078-SI/
- ijms-1385078-SI/SI-W79/
- ijms-1385078-SI/SI-W79/SI-W79.pdf
- ijms-1385078-SI/SI-W79/Supplementary Dataset 1.xlsx
- ijms-1385078-SI/SI-W79/Supplementary Dataset 2.xlsx
- ijms-1385078-SI/SI-W79/Supplementary Dataset 3.xlsx
