# Supplementary material for: Maize WRKY Transcription Factor ZmWRKY79 Positively Regulates Drought Tolerance through Elevating ABA Biosynthesis
Source: Int J Mol Sci. 2021 Sep 18;22(18):10080. doi: 10.3390/ijms221810080 (PMC8468953; doi:10.3390/ijms221810080)
Supplement: Supplementary file 1 [file ijms-22-10080-s001.zip › ijms-1385078-SI/SI-W79/Supplementary Dataset 1.xlsx]

## Sheet: Sheet1
Supplementary Dataset 1: DEGs involved in plant growth and development between ZmWRKY79-OE and WT plants
	Gene ID	LOG 2	Gene Name	Function
Ovule formation	AT4G07410	0.14049	PCN	embryo development and meristem organization in Arabidopsis thaliana
	AT5G26880	0.18918	AGL26	Ovule development
	AT2G25840	0.3492	OVA4	ovule development
	AT4G31160	0.19299	DCAF1	DCAF1 is essential for plant embryogenesis
	AT1G78580	0.124735	TPS1	embryo development in Arabidopsis
	AT2G35020	0.168968	GLCNAC1PUT2	Required for Gametogenesis and Embryo Development
	AT3G07770	0.183808	HSP90-6	involved in early embryogenesis and plant developmental processes
	AT5G60450	0.32185	ARF4	Female and Male Gametophyte Development in Arabidopsis
	AT1G80260	0.3553	emb1427	defective embryonic developmental gene
Gametogenesis	AT5G18570	-0.18892	OBGL	functions for embryo development and gametophyte
	AT5G05080	0.51153	UBC22	female gametophyte development and likely involved in Lys11-linked ubiquitination
	AT5G59870	0.74692	HTA6	female gametophyte development
	AT1G06220	0.241682	CLO	regulators of gametic cell fate in plants/ is involved in controlling stomatal aperture during the drought response/ Acts as a Negative Regulator of ABA Responses in Arabidopsis
	AT1G06220	0.280174	CLO	regulators of gametic cell fate in plants/ is involved in controlling stomatal aperture during the drought response/ Acts as a Negative Regulator of ABA Responses in Arabidopsis
	AT1G74260	0.226096	PUR4	compromised male gametophyte development
	AT4G31160	0.234083	DCAF1	DCAF1 is essential for plant embryogenesis and gametophyte
	AT3G10650	0.249323	NUP1	important role in gametogenesis.
	AT3G23940	0.095214	DHAD	plays important roles in gametophyte and root development, and BCAA homeostasis
Flower initiation	AT1G27310	0.084102	NTF2A	play role n flowering development
	AT5G55160	0.51	SUM2	essential for plant development, floral transition, and suppression of salicylic acid (SA)–dependent defense responses.
	AT1G27310	0.169281	NTF2A	play role n flowering development
	AT1G59750	0.186699	ARF1	regulate senescence and floral organ abscission in Arabidopsis thaliana
	AT4G26840	0.157134	SUMO1	promoting ﬂowering through the photoperiodic pathway.
	AT1G17110	0.271304	UBP15	ubp15 mutants display narrower, serrated and flat rosette leaves, partially due to a defect in cell proliferation, as well as other phenotypes such as early flowering, weak apical dominance and reduced fertility
	AT3G04290	0.025677	LTL1	stimulating vegetative growth, flowering and seed set in the presence of NaCl
	AT5G15230	0.14051	GASA4	Regulates Flowering and Seed Development /exhibits redox activity
	AT3G04610	0.208174	FLK	promote flowering
	AT2G24765	0.11272	ARF3	floral organ primordia
	AT1G27650	0.1366	U2AF35A	play important roles in the splicing of key flowering genes
	AT3G12810	0.2106	PIE1	suppressor of FRIGIDA-dependent late flowering.
	AT1G32490	0.23388	ESP3	weak growth defects and an early ﬂowering phenotype
Cell wall associated	AT4G03210	0.48976	XTH9	stimulates xylem cell production and modulates secondary wall thickening
	AT3G16630	-0.23411	KIN13A	Modulates Cell-Wall Synthesis and Cell Expansion
	AT4G02130	0.30805	GATL6	regulation of meristem morphogenises by cell wall synthesis
	AT2G38650	0.11454	GAUT7	core of a plant cell wall pectin biosynthetic
	AT2G04780	0.2083	FLA7	role in the formation of the secondary cell wall.
	AT3G02230	0.30612	RGP1	involved in plant cell wall synthesis: Purification, gene cloning, and trans-Golgi localization
Seed germination	AT5G55190	0.19703	RAN3	endosperm cellularization and seed development
	AT3G25230	0.2452	ROF1	Affects Germination under Osmotic Stress
	AT5G07350	-0.44416	Tudor1	involved in GA biosynthesis and seed germination of Arabidopsis.
	AT5G15090	-0.22682	VDAC3	regulates respiration during seed germination at low temperature
	AT1G67120	0.22185	MDN1	Involved in the Establishment of a Normal Seed Proteome and Seed Germination
Pollen development	AT1G56330	0.80877	SAR1B	Roles in Pollen Development
	AT1G30330	1.00968	ARF6	regulate gynoecium and stamen development in immature flowers
	AT5G65700	0.36373	BAM1	meristem function 11 and early anther development in Arabidopsis
	AT4G18020	0.35774	APRR2	important role in ripening.
	AT3G62600	0.59161	ERDJ3B	Maintains Anther Development at High Temperatures
	AT3G27380	0.4976	SDH2-1	expression in anthers and/or pollen and root tips
	AT2G47470	0.1423	PDIL2-1	invove in embryo sac maturation and pollen tube developemnt
	AT5G17770	0.13434	CBR1	pollen function and seed maturationvvv
Regulators of shoot growth	AT1G30330	0.31758	ARF6	regulate gynoecium and stamen development in immature flowers
	AT2G30970	0.21018	ASP1	meristem maintenance, and that stem cell proliferation
	AT5G44180	-0.60143	RLT2	reduced seed set due to greatly shortened stamen filaments.
	AT1G19870	0.53129	IQD32	regulators of shoot growth.
	AT4G25880	0.202024	APUM6	maintenance and self-renewal of stem cells is supported by the localized expression of APUM1
	AT2G40360	0.071345	BOP1	expression in the. Stamen
	AT5G67260	1.08954	CYCD3;2	control the balance between cell division and cell expansion in shoot lateral organs by regulating the duration of mitotic activity, as well as mediating the response of meristematic cells to cytokinin
Hormone imbalance	AT2G26140	0.3402	FTSH4	Involved in SA-Mediated Plant Senescence and Autophagy
	AT2G20580	0.12038	RPN1A	negatively regulates ABA signaling in Arabidopsis/ also trichome development in Arabidopsis
	AT2G38310	0.289244	PYL4	targeting of ABA receptors for vacuolar degradation,
	AT1G13060	0.233478	PBE1	functions to control both proteasome activity and abscisic acid (ABA)-mediated stress signaling in plants.
	AT1G48630	0.32188	RACK1B	negatively regulate ABA responses during seed germination and early seedling development
	AT3G02520	0.16484	GRF7	Represses DREB2A Promoter Activity/ Transcriptional Repressor of Abscisic Acid
	AT5G54900	0.08927	RBP45A	downregulated in response to MeJA
	AT2G47320	0.248064	CYP21-3	negatively regulate ABA signalling
	AT4G38630	0.41652	RPN10	sensitivity to phytohormones, and abiotic stress responses
Abscisic acid metabolic process	Gene ID	LOG2	Name	Annotation
	AT3G63520	5.2038	CCD1	Carotenoid 9,10(9',10')-cleavage dioxygenase 1
	AT4G19170	1.02769	CCD4	Probable carotenoid cleavage dioxygenase 4, chloroplastic
	AT4G32810	4.23426	CCD8	carotenoid cleavage dioxygenase 8
	AT2G44990	10.0846	CCD7	carotenoid cleavage dioxygenase 7
	AT2G42620	1.63813	MAX2	F-box protein MAX2
	AT3G14440	3.01264	NCED3	9-cis-epoxycarotenoid dioxygenase NCED3, chloroplastic
	AT1G30100	1.19309	NCED5	Probable 9-cis-epoxycarotenoid dioxygenase NCED5, chloroplastic
	AT4G18350	1.02071	NCED2	9-cis-epoxycarotenoid dioxygenase NCED2, chloroplastic
	AT2G27150	5.23444	AAO3	Abscisic-aldehyde oxidase
	AT5G17230	1.41058	PSY	PHYTOENE SYNTHASE [Source:UniProtKB/TrEMBL;Acc:F4KGX7]
	AT1G72300	1.39124	PSY1R	Leucine-rich repeat receptor-like protein kinase
Abscisic acid core signaling pathway	AT5G53160	9.33603	PYL8	RCAR3
	AT2G38310	10.1522	PYL4	Abscisic acid receptor PYL4
	AT1G01360	3.39817	PYL9	RCAR1
	AT4G01026	2.41647	PYL7	RCAR2
	AT1G66600	8.0579	WRKY63	Probable WRKY transcription factor 63
	AT2G26980	4.44372	CIPK3	Non-specific serine/threonine protein kinase
	AT5G39440	1.34	SnRK1.3	SNF1-related protein kinase catalytic subunit alpha KIN12
	AT5G19330	3.31395	ARIA	ARM REPEAT PROTEIN INTERACTING WITH ABF2
	AT2G22430	1.46064	ATHB-6	Homeobox-leucine zipper protein ATHB-6
	AT5G65310	1.17965	ATHB-5	Homeobox-leucine zipper protein ATHB-5
	AT2G46680	1.06945	ATHB-7	Homeobox-leucine zipper protein ATHB-7
	AT3G61890	1.74239	ATHB-12	HB-12
	AT2G46270	1.59584	GBF3	G-box-binding factor 3
Abscisic acid-activated signaling pathway	AT1G15080	1.13121	LPP2	Lipid phosphate phosphatase 2
	AT4G22240	2.5503	PAP2	Probable plastid-lipid-associated protein 2, chloroplastic
	AT1G52000	2.69255	JAL5	Jacalin-related lectin 5
	AT2G04240	2.5293	XERICO	Probable E3 ubiquitin-protein ligase XERICO
	AT3G19580	4.4602	AZF2	ZF2
	AT3G19580	3.4602	AZF2	ZF2
	AT3G46620	0.324682	RDUF1	E3 ubiquitin-protein ligase RDUF1
	AT5G14420	1.29574	RGLG2	E3 ubiquitin-protein ligase RGL
	AT1G21910	1.5382	ERF012	DREB26
	AT1G75490	2.5137	DREB2D	Dehydration-responsive element-binding protein 2D
	AT5G11590	1.59259	DREB3	Dehydration-responsive element-binding protein 3
	AT4G25480	7.06855	DREB1A	Dehydration-responsive element-binding protein 1A
	AT4G25490	1.33234	DREB1B	DRE/CRT-binding factor 1
	AT2G38340	1.07685	DREB2E	Dehydration-responsive element-binding protein 2E
	AT5G67300	3.39805	MYB44	MYBR1
	AT1G19180	1.65041	TIFY10A	TIFY10A
JA related genes	AT2G42840	6.7759	PDF1	Protodermal factor 1
	AT4G04890	0.26612	PDF2	Homeobox-leucine zipper protein PROTODERMAL FACTOR 2
	AT5G44420	4.41013	PDF1.2A	Defensin-like protein 16
	AT1G15390	0.231031	PDF1A	Peptide deformylase
	AT3G22480	0.212275	PDF2	Prefoldin like protein
	AT5G44430	6.65081	PDF1.2C	PDF1.2c
	AT2G26020	2.2042	PDF1.2B	PDF1.2b
	AT1G19610	1.85291	PDF1.4	Defensin-like protein 19
	AT1G55010	5.1543	PDF1.5	Defensin-like protein 18
	AT2G02120	0.238751	PDF2.1	Defensin-like protein 4
	AT3G25770	7.02062	AOC2	AOC2
	AT1G13280	3.16792	AOC4	Allene oxide cyclase 4, chloroplastic
	AT3G45140	6.81536	LOX2	Lipoxygenase 2, chloroplastic
	AT1G67560	2.95141	LOX6	Lipoxygenase
	AT1G55020	2.19345	LOX1	Linoleate 9S-lipoxygenase 1
	AT1G17420	3.53048	LOX3	Lipoxygenase 3, chloroplastic
	AT1G76680	4.34328	OPR1	12-oxophytodienoate reductase 1
	AT1G76690	7.98076	OPR2	OPR2
	AT1G70700	5.10978	JAZ9	TIFY7
	AT5G13220	2.37692	JAZ10	jasmonate-zim-domain protein 10
	AT3G22275	5.54067	JAZ13	Protein JAZ13
Transcription Factors	AT3G04670	12.6166	WRKY39	AtWRKY39 positively regulates the cooperation between the SA- and JA-activated signaling pathways that mediate responses to heat stress
	AT4G31550	14.8418	WRKY11	WRKY11 and WRKY17 are involved in abiotic stress responses in Arabidopsis
	AT2G30250	13.2148	WRKY25	over-expression of WRKY25 increased the expression of HsfA2, HsfB1, HsfB2a, and Hsp101 slightly or moderately. Together, WRKY25 plays a partial role in thermotolerance
	AT5G07100	9.1634	WRKY26	WRKY25, WRKY26, and WRKY33 positively regulate the cooperation between the ethylene-activated and heat shock proteins-related signaling pathways that mediate responses to heat stress
	AT4G31800	5.0612	WRKY18	AtWRKY18 can positively modulate defense-related gene expression and disease resistance
	AT1G69310	6.40042	WRKY57	confers drought and salt tolerance
	AT2G24570	7.26738	WRKY17	involved in abiotic stress responses
	AT1G62300	4.34423	WRKY6	WRKY6 positively influenced the senescence- and pathogen defense-associated PR1 promoter activity, most likely involving NPR1 function
	AT2G47260	4.20479	WRKY23	involved in responses against nematode infection
	AT1G80840	3.21469	WRKY40	coordination of stress-responsive genes encoding mitochondrial and chloroplast proteins.
	AT3G01970	3.31253	WRKY45	AtWRKY45 overexpression in Arabidopsis increased Pi content and uptake
	AT4G01250	2.70997	WRKY22	mediates dark-induced leaf senescence in Arabidopsis
	AT2G44745	0.605542	WRKY12	Oppositely Regulate Flowering under Short-Day Conditions
	AT4G18170	1.12147	WRKY28	enhances resistance to oxalic acid and Sclerotinia sclerotiorum
	AT1G53170	4.96571	ERF8	has dual functions in ABA signaling and immunity
	AT1G43160	1.35792	RAP2-6	participates in ABA, salt and osmotic stress responses
	AT4G25480	7.06855	DREB1A	Confers Tolerance to Drought in Transgenic Salvia miltiorrhiza
	AT2G40340	1.5189	DREB2C	increased tolerance to drought stress without stunting growth
	AT3G04060	1.67398	ANAC046	ANAC046 is a positive regulator of Arabidopsis leaf senescence and exerts its effect by controlling the expression of Chl catabolic genes and senescence-associated genes
	AT5G46590	1.40296	ANAC096	ANAC096 is involved in a synergistic relationship with a subset of ABFs for the transcriptional activation of ABA-inducible genes in response to dehydration and osmotic stresses
	AT1G61660	3.63983	BHLH112	mediate physiological responses, including proline biosynthesis and ROS scavenging pathways, to enhance stress tolerance
	AT4G29100	1.30242	BHLH68	regulation of ABA homeostasis and drought stress tolerance in Arabidopsis thaliana
	AT2G41240	1.58628	BHLH100	Control Iron Homeostasis via a FIT-Independent Pathway
	AT2G24260	5.14559	BHLH66	participate in root epidermis development in a stage-specific manner
	AT5G04150	1.21154	BHLH101	Control Iron Homeostasis via a FIT-Independent Pathway
	AT5G46830	1.73463	BHLH28	regulators of GSL biosynthesis in Arabidopsis
Auxin related genes	AT3G23050	5.59325	IAA7	Auxin-responsive protein IAA7
	AT3G04730	3.57724	IAA16	Auxin-responsive protein IAA16
	AT3G23030	8.82338	IAA2	Auxin-responsive protein
	AT2G46690	3.40367	SAUR32	Auxin-responsive protein SAUR32
	AT1G04250	6.20313	IAA17	Auxin-responsive protein IAA17
	AT2G46530	7.49545	ARF11	Auxin response factor 11
	AT5G18030	1.80853	SAUR21	Auxin-responsive protein SAUR21
	AT4G14560	1.42346	IAA1	Auxin-responsive protein
	AT5G18080	7.41857	SAUR24	Auxin-responsive protein SAUR24
	AT5G18020	0.625883	SAUR20	Auxin-responsive protein SAUR20
	AT1G29440	0.787672	SAUR63	Auxin-responsive protein SAUR63
	AT4G32280	1.63832	IAA29	Auxin-responsive protein
	AT5G18050	1.11783	SAUR22	Auxin-responsive protein SAUR22
	AT5G18010	1.88432	SAUR19	Auxin-responsive protein SAUR19
	AT2G18010	1.05859	SAUR10	Protein SMALL AUXIN UP-REGULATED RNA 10
Lateral Root related genes	AT5G67420	3.42379	LBD37	LOB domain-containing protein 37
	AT4G00210	1.82825	LBD31	LOB domain-containing protein 31
	AT3G15550	3.37112	LRP9	Trichohyalin [Source:UniProtKB/TrEMBL;Acc:Q9LRP9]
