# Supplementary material for: Maize WRKY Transcription Factor ZmWRKY79 Positively Regulates Drought Tolerance through Elevating ABA Biosynthesis
Source: Int J Mol Sci. 2021 Sep 18;22(18):10080. doi: 10.3390/ijms221810080 (PMC8468953; doi:10.3390/ijms221810080)
Supplement: Supplementary file 1 [file ijms-22-10080-s001.zip › ijms-1385078-SI/SI-W79/Supplementary Dataset 2.xlsx]

## Sheet: Sheet1
Supplementary Dataset2：Information of all genes detected in drought-treated ZmWRKY79-OE and WT plants
gene_id	OEW79_1_count	OEW79_2_count	OEW79_3_count	WT_1_count	WT_2_count	WT_3_count	OEW79_1_fpkm	OEW79_2_fpkm	OEW79_3_fpkm	WT_1_fpkm	WT_2_fpkm	WT_3_fpkm	OEW79vsWT_OEW79	OEW79vsWT_WT	Fold Change	OEW79vsWT_pvalue	OEW79vsWT_padj	gene_name	gene_chr	gene_start	gene_end	gene_strand	gene_length	gene_biotype	gene_description	tf_family
AT1G29930	576682	477014	631879	533870	532007	359519	25069.2	19814.1	29155.7	22098.7	21116.6	14295.4	540396	500675	0.506245	0.672807	0.999944	LHCB1.3	1	10477885	10479114	+	1230	protein_coding	Chlorophyll a-b binding protein 1, chloroplastic [Source:UniProtKB/Swiss-Prot;Acc:P04778]	-	*log
AT1G67090	316100	304176	343618	346103	350943	270595	13329.5	12256.2	15379.8	13897	13512.3	10437.1	332363	310616	0.368535	0.57009	0.999944	RBCS-1A	1	25048158	25049667	-	1268	protein_coding	Ribulose bisphosphate carboxylase small chain [Source:UniProtKB/TrEMBL;Acc:A0A178WD57]	-
AT3G47470	226999	193673	223526	185256	185458	129955	9372.66	7640.96	9796.11	7283.48	6991.77	4907.99	197037	186182	0.543261	0.758971	0.999944	LHCA4	3	17493343	17495033	-	1295	protein_coding	Chlorophyll a-b binding protein, chloroplastic [Source:UniProtKB/TrEMBL;Acc:A0A178VEE6]	-
AT1G29920	187575	148317	205311	208757	199264	113459	7632.88	5766.93	8867.72	8088.76	7403.63	4223.03	195509	159430	0.519366	0.267355	0.999944	LHCB1.1	1	10474656	10475969	-	1314	protein_coding	Chlorophyll a-b binding protein 3, chloroplastic [Source:UniProtKB/Swiss-Prot;Acc:Q8VZ87]	-
AT1G29910	192837	150000	210580	160825	182806	107091	8430.87	6266.33	9772.05	6695.2	7297.52	4282.6	176448	159903	0.556467	0.625556	0.999944	LHCB1.1	1	10472280	10473502	-	1223	protein_coding	Chlorophyll a-b binding protein 3, chloroplastic [Source:UniProtKB/Swiss-Prot;Acc:Q8VZ87]	-
AT2G39730	191088	191016	171798	149844	143400	113976	4863.13	4645.07	4640.74	3631.2	3332.23	2653.19	159871	161391	0.52545	0.958513	0.999944	RCA	2	16570746	16573692	-	2101	protein_coding	Ribulose bisphosphate carboxylase/oxygenase activase, chloroplastic [Source:UniProtKB/Swiss-Prot;Acc:P10896]	AAA
AT4G10340	171227	153989	172229	145633	149559	115362	6591.41	5664.17	7037.19	5338.19	5256.8	4062.01	153593	149813	0.472539	0.874332	0.999944	LHCB5	4	6408007	6409849	+	1389	protein_coding	Chlorophyll a-b binding protein, chloroplastic [Source:UniProtKB/TrEMBL;Acc:A0A178UW55]	-
AT5G54270	141594	116256	148977	119244	125978	80521	6095.82	4782.36	6807.58	4888.23	4952.04	3170.8	127347	117955	0.546166	0.689081	0.999944	LHCB3	5	22038165	22039568	+	1242	protein_coding	Chlorophyll a-b binding protein 3, chloroplastic [Source:UniProtKB/Swiss-Prot;Acc:Q9S7M0]	-
AT5G38410	107809	110160	123643	128336	124154	101277	4088.32	3991.66	4976.75	4634.1	4298.86	3512.95	118129	113231	0.328174	0.715106	0.999944	-	5	15376988	15378642	-	1410	protein_coding	Ribulose bisphosphate carboxylase small chain [Source:UniProtKB/TrEMBL;Acc:B3H5S2]	-
AT5G01530	118566	104121	121365	103909	114897	79920	4541.33	3810.67	4934.05	3789.69	4018.23	2799.95	110920	103694	0.472335	0.665237	0.999944	LHCB4.1	5	208866	210548	+	1396	protein_coding	Chlorophyll a-b binding protein CP29.1, chloroplastic [Source:UniProtKB/Swiss-Prot;Acc:Q07473]	-
AT5G66570	117436	116419	120382	93129	104066	79592	4163.98	3944.31	4530.6	3144.27	3369.14	2581.36	103598	107274	0.469962	0.832374	0.999944	PSBO1	5	26568572	26570461	+	1508	protein_coding	Oxygen-evolving enhancer protein 1-1, chloroplastic [Source:UniProtKB/Swiss-Prot;Acc:P23321]	-
AT3G54890	117808	98077	128265	102847	111495	68144	4948.29	3936.29	5718.41	4113.39	4276.01	2618.06	109243	100521	0.538777	0.664455	0.999944	LHCA1	3	20339504	20341176	-	1273	protein_coding	Chlorophyll a-b binding protein, chloroplastic [Source:UniProtKB/TrEMBL;Acc:A0A178VBT7]	-
AT1G79040	120869	108560	126351	94892	99356	74550	8243.42	7074.61	9146.56	6162.4	6187.13	4650.64	103877	105284	0.510897	0.941613	0.999944	PSBR	1	29735952	29737009	+	784	protein_coding	Photosystem II 10 kDa polypeptide, chloroplastic [Source:UniProtKB/Swiss-Prot;Acc:P27202]	-
AT2G34430	109768	78797	130695	118900	118860	54254	4473.53	3068.49	5653.54	4614.07	4422.96	2022.45	114049	90699.5	0.607074	0.324601	0.999944	LHB1B1	2	14524607	14525918	+	1312	protein_coding	Chlorophyll a-b binding protein, chloroplastic [Source:UniProtKB/TrEMBL;Acc:Q39142]	-
AT1G61520	105599	94137	108522	85247	90690	64856	3474.68	2959.75	3790.18	2670.93	2724.69	1951.99	92742.1	90981.7	0.51274	0.914535	0.999944	LHCA3	1	22699715	22701412	+	1625	protein_coding	Chlorophyll a-b binding protein, chloroplastic [Source:UniProtKB/TrEMBL;Acc:A0A178W5Y6]	-
AT3G61470	103830	88130	107577	93032	90313	62382	3943.02	3197.94	4336.23	3364.08	3131.55	2166.89	94565.4	87883.4	0.522294	0.682953	0.999944	LHCA2	3	22745514	22747444	+	1408	protein_coding	Photosystem I chlorophyll a/b-binding protein 2, chloroplastic [Source:UniProtKB/Swiss-Prot;Acc:Q9SYW8]	-
AT1G06680	98732	85055	107287	84922	92415	61996	3896.07	3207.08	4493.69	3190.93	3329.77	2237.72	90815.1	86645.2	0.503124	0.792798	0.999944	PSBP1	1	2047634	2049439	+	1355	protein_coding	Oxygen-evolving enhancer protein 2-1, chloroplastic [Source:UniProtKB/Swiss-Prot;Acc:Q42029]	-
AT2G05100	102399	89231	97914	81655	85818	61556	3894.21	3242.49	3952.34	2956.88	2979.92	2141.24	88934.2	84456.9	1.22103	0.765188	0.999944	LHCB2.1	2	1822990	1824480	-	1406	protein_coding	photosystem II light harvesting complex gene 2.1 [Source:TAIR;Acc:AT2G05100]	-
AT1G15820	86371	65492	96653	81395	85885	49685	3835.75	2779.14	4556	3441.97	3482.59	2018.27	83356	72457.3	1.24014	0.479152	0.999944	LHCB6	1	5446462	5447880	-	1204	protein_coding	Chlorophyll a-b binding protein, chloroplastic [Source:UniProtKB/TrEMBL;Acc:Q9LMQ2]	-
AT1G20340	79710	73025	85195	75688	76239	59136	3164.13	2769.83	3589.56	2860.85	2763.25	2147.16	76164.9	73723.6	1.12966	0.821907	0.999944	DRT112	1	7042046	7043392	-	1347	protein_coding	Plastocyanin major isoform, chloroplastic [Source:UniProtKB/Swiss-Prot;Acc:P42699]	-
AT1G31330	80792	67355	83264	73266	81025	56010	3590.97	2860.57	3928.14	3100.8	3288.25	2277.09	77247.1	70171	1.1591	0.526094	0.999944	PSAF	1	11214676	11216141	-	1203	protein_coding	Photosystem I reaction center subunit III, chloroplastic [Source:UniProtKB/Swiss-Prot;Acc:Q9SHE8]	-
AT4G12800	85213	65556	87247	71574	76003	46016	3996.77	2938.03	4343.51	3196.59	3254.9	1974.17	76636.2	67889.1	1.2676	0.536147	0.999944	PSAL	4	7521257	7522761	+	1140	protein_coding	photosystem I subunit l [Source:TAIR;Acc:AT4G12800]	-
AT2G05070	76139	64577	79019	65219	67405	48132	3561.8	2886.56	3923.56	2905.12	2879.1	2059.53	68731.9	65228.6	1.19917	0.761104	0.999944	LHCB2.2	2	1799234	1800472	-	1143	protein_coding	Chlorophyll a-b binding protein 2.2, chloroplastic [Source:UniProtKB/Swiss-Prot;Acc:Q9S7J7]	-
AT2G30570	61482	50704	69522	58310	57828	40233	3431.56	2704.12	4118.62	3098.95	2947.03	2053.99	58417.9	54714.7	1.18417	0.713884	0.999944	PSBW	2	13019028	13020311	-	958	protein_coding	PSBW [Source:UniProtKB/TrEMBL;Acc:A0A178VQ32]	-
AT3G08940	68204	58031	68457	52831	54419	35928	2667.78	2168.9	2842.13	1967.69	1943.54	1285.42	57864.8	55379.7	1.27838	0.829133	0.999944	LHCB4.2	3	2717557	2718923	+	1367	protein_coding	Chlorophyll a-b binding protein CP29.2, chloroplastic [Source:UniProtKB/Swiss-Prot;Acc:Q9XF88]	-
AT4G38970	60757	59939	56452	51873	55067	39994	1837.48	1732.11	1812.14	1493.81	1520.62	1106.35	55192.5	52902.6	1.1816	0.782088	0.999944	FBA2	4	18163496	18166008	-	1768	protein_coding	Fructose-bisphosphate aldolase [Source:UniProtKB/TrEMBL;Acc:A0A178UW98]	-
AT4G21960	56921	56761	48114	46743	40922	59191	1664.05	1585.57	1492.98	1301.19	1092.33	1582.79	47749.1	54854.1	0.983017	0.271346	0.999944	PER42	4	11646109	11648644	-	1829	protein_coding	Peroxidase 42 [Source:UniProtKB/Swiss-Prot;Acc:Q9SB81]	-
AT4G02770	54995	53509	60832	46894	50631	39134	2593.1	2410.81	3044.49	2105.43	2179.79	1687.8	50185.8	52117.7	1.14777	0.815421	0.999944	PSAD1	4	1229031	1230164	-	1134	protein_coding	Photosystem I reaction center subunit II-1, chloroplastic [Source:UniProtKB/Swiss-Prot;Acc:Q9S7H1]	-
AT1G08380	59898	43324	64231	52640	54035	31436	3910.54	2702.67	4450.98	3272.41	3221.09	1877.26	54824.1	47588.4	1.27999	0.497349	0.999944	PSAO	1	2640803	2641934	-	819	protein_coding	PSAO [Source:UniProtKB/TrEMBL;Acc:A0A178W5Y5]	-
AT5G02500	46120	53181	43677	53696	48731	59063	965.177	1063.44	970.191	1070.01	931.163	1130.59	48763.9	52016.8	0.892574	0.44498	0.999944	MED37E	5	553745	556623	-	2555	protein_coding	Probable mediator of RNA polymerase II transcription subunit 37e [Source:UniProtKB/Swiss-Prot;Acc:P22953]	HSP70
AT5G13630	51389	45466	54705	54684	55756	39292	577.624	488.318	652.663	585.28	572.229	403.972	53106.9	47286.1	1.11657	0.395131	0.999944	CHLH	5	4387307	4392429	-	4757	protein_coding	Magnesium-chelatase subunit ChlH, chloroplastic [Source:UniProtKB/Swiss-Prot;Acc:Q9FNB0]	-
AT1G30380	51242	40920	59201	53060	50630	33545	3562.94	2718.68	4369.16	3512.99	3214.35	2133.45	50914.2	45625	1.184	0.548599	0.999944	PSAK	1	10722183	10723247	+	769	protein_coding	Photosystem I reaction center subunit psaK, chloroplastic [Source:UniProtKB/Swiss-Prot;Acc:Q9SUI5]	-
AT4G05180	52473	52395	52703	39886	42903	36872	2207.49	2106.17	2353.34	1597.76	1647.99	1418.83	44594.9	48071.3	1.15324	0.645105	0.999944	PSBQ2	4	2671523	2673243	-	1271	protein_coding	Oxygen-evolving enhancer protein 3-2, chloroplastic [Source:UniProtKB/Swiss-Prot;Acc:Q41932]	-
AT5G64040	46909	39904	52730	45840	47700	34932	2463.87	2002.71	2939.71	2292.63	2287.61	1678.25	46138	43364.6	1.12803	0.688494	0.999944	PSAN	5	25628521	25629708	-	1018	protein_coding	Photosystem I reaction center subunit PSI-N, chloroplast, putative / PSI-N, putative (PSAN) [Source:UniProtKB/TrEMBL;Acc:F4KC80]	-
AT2G06520	47404	38343	48973	42861	45448	29477	3520.39	2720.84	3860.29	3030.86	3081.72	2002.31	44625	39763	1.20633	0.499159	0.999944	PSBX	2	2587729	2588448	-	720	protein_coding	PSBX [Source:UniProtKB/TrEMBL;Acc:A0A178W0Y5]	-
AT4G37930	45165	50060	42091	36814	38717	30412	1214.16	1285.89	1201.02	942.355	950.338	747.809	39759.5	41395.9	1.17176	0.806533	0.999944	SHM1	4	17831731	17835017	-	1989	protein_coding	Serine hydroxymethyltransferase 1, mitochondrial [Source:UniProtKB/Swiss-Prot;Acc:Q9SZJ5]	SHMT
AT1G23310	46633	59035	41623	32184	33372	29757	1130.82	1367.89	1071.32	743.135	738.899	660.026	37068.8	43969.2	1.1951	0.406391	0.999944	GGAT1	1	8268385	8272021	-	2205	protein_coding	Glutamate--glyoxylate aminotransferase 1 [Source:UniProtKB/Swiss-Prot;Acc:Q9LR30]	Aminotran_1_2
AT5G54770	42166	44298	43694	34861	39288	32829	1403.87	1409.25	1544.09	1105.17	1194.33	999.753	38267.4	40847.7	1.1087	0.643997	0.999944	THI1	5	22246519	22248332	+	1606	protein_coding	Thiamine thiazole synthase, chloroplastic [Source:UniProtKB/TrEMBL;Acc:A0A178UNL2]	-
AT1G20620	43137	40290	30175	32636	30897	49211	681.396	608.117	505.922	490.879	445.624	711.024	35236.7	39748.6	0.942788	0.424355	0.999944	CAT3	1	7142972	7146540	+	3385	protein_coding	catalase 3 [Source:TAIR;Acc:AT1G20620]	Catalase
AT5G38420	38810	36525	35882	38072	37510	27887	2219.43	1995.85	2178.01	2073.15	1958.6	1458.72	37606.2	33884.7	1.14354	0.410472	0.999944	RBCS-2B	5	15380907	15382071	-	935	protein_coding	Ribulose bisphosphate carboxylase small chain 2B, chloroplastic [Source:UniProtKB/Swiss-Prot;Acc:P10797]	-
AT1G12900	36791	31872	38127	38613	36920	24143	1216.58	1007.04	1338.19	1215.79	1114.71	730.234	36903.5	31996.8	1.18295	0.369336	0.999944	GAPA-2	1	4392438	4394454	-	1617	protein_coding	glyceraldehyde 3-phosphate dehydrogenase A subunit 2 [Source:TAIR;Acc:AT1G12900]	-
AT1G60950	31112	25723	38702	41280	39617	26708	1688.89	1334.24	2229.94	2133.73	1963.62	1326.13	36670.6	30992.6	1.06629	0.313353	0.999944	FD2	1	22444307	22445291	+	985	protein_coding	Ferredoxin [Source:UniProtKB/TrEMBL;Acc:A0A178W2W5]	Fer2
AT3G56940	34091	39204	35120	30838	31893	27715	1220.92	1341.59	1335.03	1051.63	1042.91	907.895	31848.5	34433	1.08992	0.560611	0.999944	CRD1	3	21076505	21078443	+	1493	protein_coding	Magnesium-protoporphyrin IX monomethyl ester [oxidative] cyclase, chloroplastic [Source:UniProtKB/Swiss-Prot;Acc:Q9M591]	-
AT5G26000	35610	32632	35374	33755	25352	36058	1005.84	880.728	1060.54	907.87	653.842	931.605	31272	34990.7	0.99457	0.407539	0.999944	TGG1	5	9079452	9082384	-	1893	protein_coding	TGG1 [Source:UniProtKB/TrEMBL;Acc:A0A178U7L7]	Glyco_hydro_1
AT3G01500	33897	31201	38834	35640	35793	22209	554.95	488.091	674.825	555.594	535.049	332.578	34579.9	31425.8	1.18363	0.585283	0.999944	BCA1	3	194426	198664	-	3266	protein_coding	Beta carbonic anhydrase 1, chloroplastic [Source:UniProtKB/Swiss-Prot;Acc:P27140]	-
AT5G46110	35965	35693	34363	29381	30427	27065	835.016	791.841	846.822	649.545	645.025	574.771	31555.5	32797.9	1.12347	0.782339	0.999944	APE2	5	18697235	18700900	+	2303	protein_coding	Glucose-6-phosphate/phosphate translocator-like protein [Source:UniProtKB/TrEMBL;Acc:A0A219I0W9]	-
AT3G26650	34005	35916	33232	32654	30263	25255	1037.81	1047.38	1076.51	948.94	843.314	705.008	31901.8	31888.6	1.1292	0.997616	0.999944	GAPA1	3	9794862	9797045	+	1752	protein_coding	Glyceraldehyde-3-phosphate dehydrogenase GAPA1, chloroplastic [Source:UniProtKB/Swiss-Prot;Acc:P25856]	-
AT1G74470	34287	33069	37691	30199	31090	23795	878.447	809.557	1024.97	736.727	727.293	557.627	31454.4	32121.6	1.15864	0.898489	0.999944	CHLP	1	27991165	27993445	+	2087	protein_coding	Geranylgeranyl diphosphate reductase, chloroplastic [Source:UniProtKB/Swiss-Prot;Acc:Q9CA67]	Pyr_redox_2
AT1G64720	34177	31466	37927	30507	28407	21246	1028.38	904.696	1211.31	874.074	780.457	584.75	30674.7	30878.7	1.20646	0.97182	0.999944	CP5	1	24046553	24048822	-	1777	protein_coding	Polyketide cyclase/dehydrase and lipid transport superfamily protein [Source:UniProtKB/TrEMBL;Acc:Q9XIR9]	START
AT1G42970	32879	32667	33706	28480	29433	21146	948.238	900.219	1031.79	782.108	775.061	557.827	29886.4	29700.7	1.19169	0.970584	0.999944	GAPB	1	16127353	16129895	+	1854	protein_coding	Glyceraldehyde-3-phosphate dehydrogenase GAPB, chloroplastic [Source:UniProtKB/Swiss-Prot;Acc:P25857]	-
AT5G60390	23689	25083	24417	33367	34603	34822	544.794	551.195	596.025	730.686	726.611	732.506	29949.7	28119.2	0.832693	0.624227	0.999944	A1	5	24288596	24291020	+	2325	protein_coding	Elongation factor 1-alpha 4 [Source:UniProtKB/Swiss-Prot;Acc:Q8GTY0]	GTP_EFTU
AT4G21280	29909	26077	33114	30577	30365	22931	1604.04	1336.32	1885	1561.48	1486.93	1124.89	29844.3	27879.9	1.11538	0.640389	0.999944	PSBQ1	4	11334352	11335815	+	997	protein_coding	Oxygen-evolving enhancer protein 3-1, chloroplastic [Source:UniProtKB/Swiss-Prot;Acc:Q9XFT3]	-
AT3G27690	31503	25144	36387	30864	33018	16039	1149.8	876.891	1409.63	1072.63	1100.33	535.452	31320.1	26599.6	1.29317	0.456627	0.999944	LHCB2.4	3	10255906	10257489	+	1465	protein_coding	Chlorophyll a-b binding protein, chloroplastic [Source:UniProtKB/TrEMBL;Acc:A0A1I9LMB4]	-
AT3G16640	28513	27215	28842	30083	25913	29399	1506.51	1373.97	1617.48	1513.48	1250.11	1420.8	27803.8	28729.4	0.98671	0.736506	0.999944	TCTP1	3	5669317	5670842	-	1012	protein_coding	Translationally-controlled tumor protein 1 [Source:UniProtKB/Swiss-Prot;Acc:P31265]	-
AT5G35630	29096	27502	33099	30181	28699	20776	740.484	668.786	894.096	731.381	666.887	483.634	28911.6	27664.7	1.14627	0.784113	0.999944	GLN2	5	13830429	13833542	+	2101	protein_coding	Glutamine synthetase, chloroplastic/mitochondrial [Source:UniProtKB/Swiss-Prot;Acc:Q43127]	-
AT4G05320	31798	35055	25756	23323	24807	27644	831.816	876.229	715.143	580.952	592.522	661.456	26372	29627.5	1.0608	0.405322	0.999944	UBQ10	4	2717977	2720308	+	2044	protein_coding	Polyubiquitin 10 [Source:UniProtKB/Swiss-Prot;Acc:Q8H159]	ubiquitin
AT1G67740	29650	29335	30075	24783	27761	21758	1300.56	1229.51	1400.22	1035.11	1111.84	872.963	27039.2	27472.1	1.13441	0.912982	0.999944	PSBY	1	25394031	25395249	-	1219	protein_coding	Putative uncharacterized protein [Source:UniProtKB/TrEMBL;Acc:Q549N8]	-
AT3G26520	31332	23986	28023	26915	25456	26530	1298.69	949.985	1232.88	1062.28	963.411	1005.84	27592.3	26466	1.07225	0.734939	0.999944	TIP1-2	3	9722443	9723904	-	1290	protein_coding	Aquaporin TIP1-2 [Source:UniProtKB/Swiss-Prot;Acc:Q41963]	-
AT3G50820	29935	28382	32917	25161	26925	18910	1206.19	1092.75	1407.81	965.369	990.595	696.95	26998.5	27300.4	1.19949	0.951277	0.999944	PSBO2	3	18890874	18892508	-	1327	protein_coding	Oxygen-evolving enhancer protein 1-2, chloroplastic [Source:UniProtKB/Swiss-Prot;Acc:Q9S841]	-
AT5G42530	28618	31845	23018	22223	26245	28935	2558.86	2720.75	2184.55	1892.07	2142.68	2366.48	25369.4	27978.7	0.995216	0.400477	0.999944	-	5	17004738	17005510	-	598	protein_coding	Uncharacterized protein At5g42530; MDH9.23 [Source:UniProtKB/TrEMBL;Acc:Q8W483]	-
AT2G25510	29809	34813	25256	19077	20464	30392	2097.21	2340.33	1886.02	1278.01	1314.58	1955.81	22932.6	30230.1	0.991588	0.0838686	0.999944	-	2	10856271	10857217	+	760	protein_coding	Expressed protein [Source:UniProtKB/TrEMBL;Acc:Q8S8H2]	-
AT1G32060	29527	33826	25673	22096	25093	21049	835.345	914.403	770.921	595.235	648.19	544.691	25278.6	27117.8	1.14699	0.665597	0.999944	PRK	1	11532199	11534639	+	1890	protein_coding	Phosphoribulokinase [Source:UniProtKB/TrEMBL;Acc:A0A178WLP9]	-
AT1G31580	31596	30447	24937	20164	21618	28322	1946.35	1792.15	1630.5	1182.75	1215.93	1595.82	24266	28027	1.04751	0.351438	0.999944	ECS1	1	11310997	11311989	+	868	protein_coding	Protein ECS1 [Source:UniProtKB/Swiss-Prot;Acc:Q39066]	-
AT3G02470	23819	28599	22573	28249	27020	25260	609.085	698.788	612.675	687.837	630.874	590.827	25935.9	25592.7	0.97449	0.87689	0.999944	SAMDC1	3	508886	511561	+	2091	protein_coding	S-adenosylmethionine decarboxylase proenzyme 1 [Source:UniProtKB/Swiss-Prot;Acc:Q96286]	SAM_decarbox
AT2G21330	31060	29091	28474	24286	24147	17564	812.909	727.51	790.998	605.235	577.04	420.471	26226.3	25487.5	1.24758	0.877672	0.999944	FBA1	2	9128122	9130619	-	2043	protein_coding	Fructose-bisphosphate aldolase 1, chloroplastic [Source:UniProtKB/Swiss-Prot;Acc:Q9SJU4]	-
AT5G50920	27025	34149	25645	20897	23051	23003	411.453	496.789	414.423	302.946	320.44	320.34	23383.7	27828.7	1.06998	0.239144	0.999944	CLPC1	5	20715453	20720681	-	3512	protein_coding	Chaperone protein ClpC1, chloroplastic [Source:UniProtKB/Swiss-Prot;Acc:Q9FI56]	Clp_N
AT5G04140	27014	27544	26073	27234	25578	19976	262.863	256.099	269.289	252.337	227.253	177.796	26249.6	24861.2	1.13108	0.68316	0.999944	GLU1	5	1129785	1138488	+	5495	protein_coding	glutamate synthase 1 [Source:TAIR;Acc:AT5G04140]	GATase_2
AT1G37130	28092	33601	19928	26737	22480	20788	468.666	535.64	352.883	424.738	342.436	317.224	25484.5	24863.9	1.13077	0.88171	0.999944	NIA2	1	14158452	14161938	+	3205	protein_coding	Nitrate reductase [NADH] 2 [Source:UniProtKB/Swiss-Prot;Acc:P11035]	NAD_binding_1
AT2G45180	34890	19739	26766	25483	24343	18203	1923.26	1039.69	1566.05	1337.57	1225.22	917.808	27997.6	21990.6	1.28256	0.18768	0.999944	-	2	18626188	18627157	+	970	protein_coding	At2g45180/T14P1.1 [Source:UniProtKB/TrEMBL;Acc:Q42044]	-
AT3G21055	26701	18665	30013	28195	28532	16331	1795.85	1199.53	2142.58	1805.68	1752.17	1004.68	27384.6	22234.2	1.21351	0.282892	0.999944	PSBTN	3	7376432	7377226	-	795	protein_coding	Photosystem II subunit T [Source:UniProtKB/TrEMBL;Acc:A0A1I9LS90]	-
AT1G44575	25556	24557	26744	25267	26487	19041	755.793	693.946	839.505	711.527	715.23	515.077	25389.1	23830.1	1.1278	0.645017	0.999944	PSBS	1	16870221	16873427	+	1808	protein_coding	Photosystem II 22 kDa protein, chloroplastic [Source:UniProtKB/Swiss-Prot;Acc:Q9XF91]	-
AT1G03130	26139	24396	29348	23490	24566	18196	1461.97	1303.8	1742.27	1251.01	1254.55	930.891	24404.2	24462.1	1.15731	0.988642	0.999944	PSAD2	1	753307	754262	-	956	protein_coding	Photosystem I reaction center subunit II-2, chloroplastic [Source:UniProtKB/Swiss-Prot;Acc:Q9SA56]	-
AT4G03280	25773	24564	26444	24394	25389	18784	1258.52	1146.13	1370.59	1134.24	1131.99	838.986	24832.9	23642	1.13738	0.725651	0.999944	PETC	4	1440146	1441863	+	1095	protein_coding	Cytochrome b6-f complex iron-sulfur subunit, chloroplastic [Source:UniProtKB/Swiss-Prot;Acc:Q9ZR03]	-
AT3G12780	24841	25137	26465	22977	24185	20684	730.205	706.04	825.723	643.127	649.119	556.138	23669.9	24435.9	1.07953	0.797962	0.999944	PGK1	3	4060920	4063306	-	1819	protein_coding	Phosphoglycerate kinase [Source:UniProtKB/TrEMBL;Acc:A0A178V5M8]	-
AT5G17920	24875	21592	23313	24136	24720	25165	401.346	332.881	399.246	370.808	364.173	371.386	24229.3	23529.6	0.994966	0.728759	0.999944	MS1	5	5935038	5939865	+	3314	protein_coding	5-methyltetrahydropteroyltriglutamate--homocysteine methyltransferase 1 [Source:UniProtKB/Swiss-Prot;Acc:O50008]	-
AT3G60750	24428	24609	26066	23099	24527	20764	408.686	393.401	462.874	367.979	374.67	317.75	23675.2	24141.8	1.07058	0.869999	0.999944	TKL-1	3	22453668	22457458	+	3196	protein_coding	Transketolase-1, chloroplastic [Source:UniProtKB/Swiss-Prot;Acc:Q8RWV0]	-
AT3G46780	23592	23773	26813	23540	25296	18122	676.386	651.259	815.947	642.634	662.193	475.235	23773.6	23308.4	1.11456	0.892531	0.999944	PTAC16	3	17228642	17231229	+	1865	protein_coding	Protein PLASTID TRANSCRIPTIONALLY ACTIVE 16, chloroplastic [Source:UniProtKB/Swiss-Prot;Acc:Q9STF2]	-
AT2G46820	24759	24378	26752	21704	25652	17201	1124.77	1058.21	1289.96	938.858	1064.04	714.756	23685.5	23195.2	1.15818	0.896153	0.999944	CURT1B	2	19243348	19245141	+	1177	protein_coding	Protein CURVATURE THYLAKOID 1B, chloroplastic [Source:UniProtKB/Swiss-Prot;Acc:Q8LCA1]	-
AT2G10940	23455	13855	26015	27679	25473	20644	680.855	384.296	801.548	765.063	675.152	548.132	25138	20550.3	1.05544	0.270638	0.999944	-	2	4310321	4312162	-	1842	protein_coding	At2g10940/F15K19.1 [Source:UniProtKB/TrEMBL;Acc:Q9SKI0]	-
AT2G38540	20763	22234	28197	21899	19275	22688	1334.37	1365.35	1923.42	1340.1	1131.05	1333.69	20371.5	24744.7	0.961494	0.139638	0.999944	LTP1	2	16130290	16131240	+	832	protein_coding	Non-specific lipid-transfer protein [Source:UniProtKB/TrEMBL;Acc:A0A178VZQ3]	-
AT4G04640	23670	25016	24722	20885	21896	18332	828.292	836.456	918.238	695.901	699.605	586.769	21862.7	23019.5	1.11099	0.712513	0.999944	ATPC1	4	2350498	2352025	-	1528	protein_coding	ATP synthase gamma chain 1, chloroplastic [Source:UniProtKB/Swiss-Prot;Acc:Q01908]	-
AT3G14210	22319	22537	26154	19868	19481	22134	611.682	590.184	760.81	518.481	487.489	554.86	20306.2	23923.9	1.00361	0.183198	0.999944	ESM1	3	4729399	4731847	+	1951	protein_coding	GDSL esterase/lipase ESM1 [Source:UniProtKB/Swiss-Prot;Acc:Q9LJG3]	Lipase_GDSL
AT3G53420	28781	22863	26253	18792	18018	17234	978.331	742.597	947.208	608.248	559.228	535.844	21717.2	22525.3	1.22272	0.854094	0.999944	PIP2-1	3	19803473	19805730	-	1573	protein_coding	PIP2A [Source:UniProtKB/TrEMBL;Acc:A0A178V8P4]	-
AT4G32260	22611	24732	22446	20450	22178	17214	1082.37	1131.24	1140.46	932.13	969.35	753.719	21444.5	21743.2	1.11844	0.919538	0.999944	-	4	15573553	15574737	-	1117	protein_coding	PDE334 [Source:UniProtKB/TrEMBL;Acc:A0A178V017]	-
AT2G05520	27797	20438	21693	18316	18918	18788	1395.59	980.477	1156.02	875.623	867.235	862.803	21505.5	20552	1.17012	0.780102	0.999944	GRP3	2	2025991	2027283	+	1065	protein_coding	Glycine-rich protein 3 [Source:UniProtKB/Swiss-Prot;Acc:Q9SL15]	-
AT4G33010	23950	29906	22400	16226	17892	14875	357.111	426.086	354.514	230.376	243.59	202.874	19175.1	22691.2	1.20685	0.418114	0.999944	GLDP1	4	15926652	15931422	-	3586	protein_coding	Glycine cleavage system P protein [Source:UniProtKB/TrEMBL;Acc:A0A178UTF1]	-
AT5G14740	22361	23839	22085	20796	20334	14770	386.313	393.528	404.978	342.102	320.755	233.4	20892.6	20548.8	1.18011	0.918601	0.999944	BCA2	5	4757856	4762666	+	3095	protein_coding	Beta carbonic anhydrase 2, chloroplastic [Source:UniProtKB/Swiss-Prot;Acc:P42737]	-
AT2G45960	28026	19802	23453	19004	16753	16148	938.35	633.509	833.468	605.866	512.152	494.532	21129.6	20154.9	1.23944	0.809711	0.999944	PIP1B	2	18910081	18911982	+	1597	protein_coding	Plasma membrane intrinsic protein 1B [Source:UniProtKB/TrEMBL;Acc:A8MRW1]	-
AT3G14420	23321	26567	22684	17836	18082	14127	659.075	717.414	680.446	479.968	466.591	365.182	19545.8	21462	1.2177	0.632611	0.999944	GLO1	3	4821391	4824178	+	1892	protein_coding	(S)-2-hydroxy-acid oxidase GLO1 [Source:UniProtKB/Swiss-Prot;Acc:Q9LRR9]	FMN_dh
AT2G13360	24325	23560	22589	18457	19347	13601	624.413	577.876	615.464	451.137	453.456	319.347	20492	20273.3	1.25248	0.955171	0.999944	AGT1	2	5538740	5541479	-	2083	protein_coding	Serine--glyoxylate aminotransferase [Source:UniProtKB/Swiss-Prot;Acc:Q56YA5]	Aminotran_5
AT5G02380	21959	20744	17809	20637	21398	18178	2056.29	1856.12	1770.1	1840.12	1829.57	1557.01	21036.4	19042.4	1.08207	0.254017	0.999944	MT2B	5	506498	507244	-	571	protein_coding	Metallothionein-like protein 2B [Source:UniProtKB/Swiss-Prot;Acc:Q38805]	-
AT1G13440	19814	21239	19291	19736	19113	18220	592.203	606.558	611.983	561.675	521.591	498.103	19285.5	19759.5	1.03642	0.797923	0.999944	GAPC2	1	4608077	4610878	-	1789	protein_coding	Glyceraldehyde-3-phosphate dehydrogenase GAPC2, cytosolic [Source:UniProtKB/Swiss-Prot;Acc:Q9FX54]	-
AT4G01150	19710	20104	22341	18953	20055	14709	1111.7	1083.48	1337.49	1017.9	1032.82	758.849	19289.2	19395.3	1.1271	0.971361	0.999944	CURT1A	4	493546	494885	+	948	protein_coding	Protein CURVATURE THYLAKOID 1A, chloroplastic [Source:UniProtKB/Swiss-Prot;Acc:O04616]	-
AT5G66190	21798	21728	20618	16648	17984	14979	772.389	735.664	775.448	561.706	581.846	485.483	18601.9	19384.9	1.16293	0.796091	0.999944	LFNR1	5	26450964	26453199	-	1509	protein_coding	Ferredoxin--NADP reductase, leaf isozyme 1, chloroplastic [Source:UniProtKB/Swiss-Prot;Acc:Q9FKW6]	NAD_binding_1
AT5G38430	19245	18255	19042	18800	19800	14290	543.309	492.437	570.595	505.376	510.383	369.006	18999	17451	1.12929	0.510108	0.999944	RBCS-1B	5	15383167	15385320	-	1894	protein_coding	Ribulose bisphosphate carboxylase small chain 1B, chloroplastic [Source:UniProtKB/Swiss-Prot;Acc:P10796]	-
AT3G44310	21625	23675	16756	15848	15098	15685	467.942	489.515	384.851	326.541	298.303	310.451	17373.7	18836.9	1.13947	0.632003	0.999944	NIT1	3	15986624	15989505	+	2471	protein_coding	NITI [Source:UniProtKB/TrEMBL;Acc:A0A384KJ08]	CN_hydrolase
AT5G25980	19274	14695	18968	21840	13953	19612	523.136	381.112	546.45	564.446	345.79	486.896	18168.1	17928.4	0.99245	0.934888	0.999944	TGG2	5	9072708	9075777	+	1970	protein_coding	Myrosinase 2 [Source:UniProtKB/Swiss-Prot;Acc:Q9C5C2]	Glyco_hydro_1
AT4G28750	18342	18301	20441	18428	18231	13384	1229	1171.71	1453.77	1175.74	1115.37	820.283	18073.6	17691.9	1.13686	0.889168	0.999944	PSAE1	4	14202758	14204061	-	798	protein_coding	Photosystem I reaction center subunit IV A, chloroplastic [Source:UniProtKB/Swiss-Prot;Acc:Q9S831]	-
AT1G52230	19759	16070	20332	18340	18226	13740	1505	1169.57	1643.76	1330.14	1267.55	957.261	18530.7	17030.7	1.15778	0.582495	0.999944	PSAH2	1	19454798	19455668	+	702	protein_coding	Photosystem I reaction center subunit VI-2, chloroplastic [Source:UniProtKB/Swiss-Prot;Acc:Q9SUI6]	-
AT3G62030	15250	15744	19549	19254	19900	16765	639.04	630.396	869.499	768.257	761.401	642.589	17804.7	17589.5	0.958866	0.922029	0.999944	ROC4	3	22973004	22975378	+	1276	protein_coding	Rotamase CYP 4 [Source:UniProtKB/TrEMBL;Acc:F4IX26]	Pro_isomerase
AT4G09650	17355	17017	20055	16796	17852	14699	806.228	755.364	988.878	742.963	757.221	624.587	17080.4	17542.6	1.07214	0.842275	0.999944	ATPD	4	6100714	6101864	+	1151	protein_coding	PDE332 [Source:UniProtKB/TrEMBL;Acc:A0A178V1L3]	-
AT4G13940	13412	14342	15355	18931	17134	19508	322.889	329.921	392.371	433.972	376.636	429.581	16197.7	16460.3	0.837281	0.893757	0.999944	SAHH1	4	8054673	8057181	+	2221	protein_coding	Adenosylhomocysteinase 1 [Source:UniProtKB/Swiss-Prot;Acc:O23255]	-
AT3G54500	16588	19052	15146	16589	16419	14279	303.13	332.671	293.778	288.657	273.958	238.673	16298.6	16286.9	1.0651	0.994799	0.999944	-	3	20175370	20179070	-	2926	protein_coding	BEST Arabidopsis thaliana protein match is: dentin sialophosphoprotein-related (TAIR:AT5G64170.1); Ha. [Source:TAIR;Acc:AT3G54500]	-
AT5G09660	19623	20114	18366	13553	14207	10541	545.342	534.124	541.757	358.647	360.503	267.952	15653.3	16635.5	1.26988	0.773645	0.999944	PMDH2	5	2993411	2995784	-	1924	protein_coding	Malate dehydrogenase [Source:UniProtKB/TrEMBL;Acc:B3H560]	-
AT3G08580	14530	16670	13278	16290	17155	18182	449.344	492.594	435.846	479.692	484.403	514.313	15723.8	16049.9	0.902624	0.799184	0.999944	AAC1	3	2605435	2607895	-	1729	protein_coding	AAC1 [Source:UniProtKB/TrEMBL;Acc:A0A384KYV2]	Mito_carr
AT1G56070	15533	13513	14032	18007	18188	16300	219.142	182.163	210.124	241.901	234.292	210.344	16955.8	14695.2	0.979068	0.0787485	0.999944	LOS1	1	20967652	20971742	-	3790	protein_coding	Elongation factor 2 [Source:UniProtKB/Swiss-Prot;Acc:Q9ASR1]	GTP_EFTU
AT1G12090	17434	13811	19286	14704	16231	12441	780.731	590.976	916.712	627	663.67	509.603	15913.1	15497.4	1.14654	0.875031	0.999944	ELP	1	4089664	4090857	-	1194	protein_coding	ELP [Source:UniProtKB/TrEMBL;Acc:A0A178W1A4]	-
AT1G09310	20343	15565	19866	12977	13238	11876	1099.83	804.084	1140.01	668.058	653.488	587.293	15407.9	16108	1.23374	0.831534	0.999944	-	1	3008910	3009898	+	989	protein_coding	T31J12.3 protein [Source:UniProtKB/TrEMBL;Acc:Q9ZPZ4]	-
AT3G55800	16642	16361	16019	14426	15377	10886	509.356	478.482	520.4	420.426	429.724	304.759	15281.3	14653.3	1.18434	0.789227	0.999944	SBPASE	3	20709294	20711640	+	1747	protein_coding	Sedoheptulose-1,7-bisphosphatase, chloroplastic [Source:UniProtKB/Swiss-Prot;Acc:P46283]	-
AT5G61410	14923	14365	14808	15360	16454	12356	524.954	482.848	552.902	514.498	528.493	397.571	15334.2	14017.6	1.08198	0.404999	0.999944	RPE	5	24683606	24686217	-	1520	protein_coding	RPE [Source:UniProtKB/TrEMBL;Acc:A0A178UPG9]	-
AT2G43970	13947	18634	14158	12380	12937	15645	350.938	448.018	378.127	296.618	297.225	360.079	12917.4	16218.5	0.950105	0.0263602	0.999944	LARP6B	2	18205235	18208218	-	2125	protein_coding	La-related protein 6B [Source:UniProtKB/Swiss-Prot;Acc:O80567]	-
AT2G26500	14139	12909	16382	15324	15430	12384	842.82	735.273	1036.5	869.793	839.817	675.226	14731	14122.5	1.05756	0.750027	0.999944	-	2	11270082	11271074	+	897	protein_coding	At2g26500/T9J22.17 [Source:UniProtKB/TrEMBL;Acc:O48717]	-
AT4G38770	16859	13407	17353	12555	13136	13234	465.864	353.997	508.966	330.348	331.431	334.496	14039.1	14908.3	1.10514	0.707062	0.999944	PRP4	4	18096606	18098633	-	1935	protein_coding	Proline-rich protein 4 [Source:UniProtKB/Swiss-Prot;Acc:Q9T0I5]	-
AT2G42600	15983	15851	13650	14194	13917	12168	236.145	223.778	214.062	199.688	187.745	164.441	14519.9	14024	1.11844	0.775719	0.999944	PPC2	2	17734302	17739167	-	3619	protein_coding	PPC2 [Source:UniProtKB/TrEMBL;Acc:A0A178VV64]	-
AT1G09340	15372	14647	15635	14604	14931	10541	370.911	337.697	400.427	335.535	328.95	232.644	14762.6	13841.1	1.16385	0.667833	0.999944	CRB	1	3015237	3018542	+	2216	protein_coding	chloroplast RNA binding [Source:TAIR;Acc:AT1G09340]	Epimerase
AT2G41090	14971	15169	13843	12513	13957	14961	558.616	540.828	548.251	444.582	475.507	510.617	13633.7	14749.2	1.00029	0.392984	0.999944	CML10	2	17135347	17136999	+	1433	protein_coding	Calmodulin-like protein 10 [Source:UniProtKB/Swiss-Prot;Acc:P30187]	-
AT1G56280	15459	15341	15115	13471	12046	13175	576.422	546.579	598.211	478.285	410.114	449.347	13515.1	14708.2	1.06943	0.514611	0.999944	ATDI19	1	21072855	21074877	-	1434	protein_coding	drought-induced 19 [Source:TAIR;Acc:AT1G56280]	-
AT1G11860	14286	13503	15927	14884	15180	10622	355.785	321.327	421.015	352.959	345.184	241.966	14558.9	13597.2	1.1287	0.646097	0.999944	-	1	4001113	4003748	+	2147	protein_coding	Glycine cleavage T-protein family [Source:TAIR;Acc:AT1G11860]	GCV_T
AT2G38170	19606	15825	10346	13059	13947	10815	386.837	298.348	216.67	245.345	251.26	195.181	15404	12383.3	1.25836	0.207693	0.999944	CAX1	2	15989083	15993326	-	2710	protein_coding	Vacuolar cation/proton exchanger [Source:UniProtKB/TrEMBL;Acc:B9DFT4]	Na_Ca_ex
AT4G24770	13016	12722	14699	14903	15206	13019	396.56	370.363	475.342	432.347	423.009	362.812	14136.4	13646.3	0.9999	0.737499	0.999944	CP31A	4	12765761	12769419	-	1755	protein_coding	31 kDa ribonucleoprotein, chloroplastic [Source:UniProtKB/Swiss-Prot;Acc:Q04836]	RRM_1
AT2G47400	15386	11383	17005	14514	14483	10463	901.08	636.993	1057.06	809.38	774.46	560.488	14597.2	13243.9	1.16747	0.579578	0.999944	CP12-1	2	19446730	19447642	+	913	protein_coding	Calvin cycle protein CP12-1, chloroplastic [Source:UniProtKB/Swiss-Prot;Acc:O22914]	-
AT4G23670	14248	19065	18365	8115	9835	13274	679.605	868.92	929.781	368.569	428.331	579.131	10649.4	17150.3	1.03075	0.0149388	0.999944	-	4	12332429	12333904	-	1121	protein_coding	AT4G23670 protein [Source:UniProtKB/TrEMBL;Acc:Q9SUR0]	-
AT1G05850	16431	13820	13688	12658	11185	15025	461.188	370.648	407.793	338.303	286.65	385.745	13312.7	14269.3	1.03885	0.616929	0.999944	CTL1	1	1766503	1768837	-	1905	protein_coding	Chitinase-like protein 1 [Source:UniProtKB/Swiss-Prot;Acc:Q9MA41]	-
AT2G37220	13108	11448	15765	15294	15718	10489	471.023	393.075	601.293	523.305	515.71	344.756	14456.9	12820.6	1.0968	0.446667	0.999944	CP29B	2	15634466	15636522	-	1488	protein_coding	RNA-binding protein CP29B, chloroplastic [Source:UniProtKB/Swiss-Prot;Acc:Q9ZUU4]	RRM_1
AT3G12120	12087	15510	13143	12766	12298	15469	255.652	313.461	295.062	257.107	237.503	299.272	12203.3	14765.6	0.892856	0.00395202	0.999944	FAD2	3	3860251	3863250	-	2528	protein_coding	FAD2 [Source:UniProtKB/TrEMBL;Acc:A0A178VIK7]	-
AT1G20020	14688	14410	15946	11710	13390	10922	428.225	401.433	493.455	325.083	356.445	291.262	13095.2	13996.7	1.12866	0.671105	0.999944	LFNR2	1	6942625	6945091	+	1834	protein_coding	Ferredoxin--NADP reductase, leaf isozyme 2, chloroplastic [Source:UniProtKB/Swiss-Prot;Acc:Q8W493]	NAD_binding_1
AT3G11630	11528	12776	13588	13962	15043	12829	524.15	555.055	655.758	604.473	624.509	533.539	13265	13198.6	0.953561	0.959534	0.999944	BAS1	3	3672036	3674159	+	1176	protein_coding	2-Cys peroxiredoxin BAS1, chloroplastic [Source:UniProtKB/Swiss-Prot;Acc:Q96291]	-
AT3G14415	14205	15766	13460	12987	12722	9804	439.294	465.881	441.82	382.428	359.229	277.325	13137.5	13182.8	1.16104	0.982429	0.999944	-	3	4818251	4821013	+	1729	protein_coding	GOX2 [Source:UniProtKB/TrEMBL;Acc:A0A384L6X3]	FMN_dh
AT4G15560	13323	12926	14577	12532	13310	10884	240.668	223.111	279.493	215.558	219.532	179.836	12869.7	12997	1.08781	0.94047	0.999944	DXS	4	8883825	8887667	+	2960	protein_coding	DXS1 [Source:UniProtKB/TrEMBL;Acc:A0A178V5I0]	-
AT1G68010	14610	16202	14076	11534	11336	9047	436.421	462.45	446.294	328.068	309.185	247.191	12365.5	13312.9	1.20815	0.694422	0.999944	HPR	1	25493193	25496053	+	1790	protein_coding	hydroxypyruvate reductase [Source:TAIR;Acc:AT1G68010]	2-Hacid_dh_C
AT5G19940	13675	14129	14685	11274	12165	10117	673.917	665.32	768.138	529.035	547.386	456.04	12219	13190.5	1.13088	0.623331	0.999944	PAP8	5	6739624	6740957	+	1085	protein_coding	Probable plastid-lipid-associated protein 8, chloroplastic [Source:UniProtKB/Swiss-Prot;Acc:Q941D3]	-
AT1G55670	12963	11650	15367	13067	13614	8894	888.627	763.098	1118.12	852.938	852.123	557.678	13016.6	12239.8	1.16361	0.724948	0.999944	PSAG	1	20802670	20803449	-	780	protein_coding	Photosystem I reaction center subunit V, chloroplastic [Source:UniProtKB/Swiss-Prot;Acc:Q9S7N7]	-
AT4G13495	12672	14014	13650	12247	11124	11253	650.258	687.137	743.464	598.409	521.2	528.179	11865.7	13132.2	1.05158	0.414088	0.999944	-	4	7842967	7846774	+	1042	ncRNA	other RNA [Source:TAIR;Acc:AT4G13495]	-
AT4G35090	14548	17452	12933	10343	11008	8164	281.127	322.244	265.268	190.315	194.227	144.303	11851	13028.5	1.2509	0.657301	0.999944	CAT2	4	16700312	16703504	-	2767	protein_coding	catalase 2 [Source:TAIR;Acc:AT4G35090]	Catalase
AT3G54050	13770	12144	14787	11964	12693	8911	445.69	375.578	508.002	368.725	375.116	263.814	12643.6	12195.7	1.18901	0.834082	0.999944	CFBP1	3	20016837	20018822	+	1652	protein_coding	Fructose-1,6-bisphosphatase 1, chloroplastic [Source:UniProtKB/Swiss-Prot;Acc:P25851]	-
AT1G59870	15154	11895	9808	11075	11722	14610	164.357	123.273	112.909	114.376	116.082	144.939	12523.5	12089.1	1.01588	0.797526	0.999944	ABCG36	1	22034423	22040126	+	4930	protein_coding	ABC transporter G family member 36 [Source:UniProtKB/Swiss-Prot;Acc:Q9XIE2]	ABC2_membrane
AT4G25050	12085	9908	12732	13880	14406	11031	556.095	435.641	621.85	608.163	605.269	464.29	13229.7	11377.4	1.03963	0.210827	0.999944	ACP4	4	12870006	12871564	+	1162	protein_coding	Acyl carrier protein 4 [Source:UniProtKB/TrEMBL;Acc:F4JRT7]	PP-binding
AT5G25610	15563	17364	16484	8821	7591	7836	481.847	513.696	541.708	260.053	214.594	221.913	10628.2	14193.1	1.298	0.288676	0.999944	RD22	5	8914122	8916856	-	1727	protein_coding	BURP domain protein RD22 [Source:UniProtKB/Swiss-Prot;Acc:Q08298]	-
AT4G28080	11581	12111	12595	12855	13199	11093	101.232	101.156	116.857	106.997	105.345	88.6934	12341.4	12071.1	1.0187	0.822061	0.999944	TSS	4	13948603	13958107	-	6117	protein_coding	Protein TSS [Source:UniProtKB/Swiss-Prot;Acc:F4JKH6]	-
AT2G30860	12930	14765	9915	10761	11233	13821	560.717	611.814	456.378	444.351	444.779	548.223	11501.9	12823.3	0.971059	0.368743	0.999944	GSTF9	2	13138882	13140392	+	1233	protein_coding	GSTF9 [Source:UniProtKB/TrEMBL;Acc:A0A178VP05]	GST_C
AT4G34620	11616	8735	13931	14890	13107	10823	883.507	634.828	1124.66	1078.39	910.247	752.962	12991.1	11364.2	1.03071	0.413026	0.999944	RPS16-1	4	16534855	16536224	-	703	protein_coding	SSR16 [Source:UniProtKB/TrEMBL;Acc:A0A178UZA3]	-
AT3G16770	15468	13678	12550	11300	9311	10685	633.286	535.092	545.376	440.526	348.068	400.14	11947.9	12441.4	1.16066	0.816607	0.999944	RAP2-3	3	5705541	5707084	+	1306	protein_coding	Ethylene-responsive transcription factor RAP2-3 [Source:UniProtKB/Swiss-Prot;Acc:P42736]	AP2
AT3G41768	16007	5927	19688	13936	9612	6923	473.391	167.489	618.014	392.443	259.553	187.274	13091.4	11316.1	1.36402	0.655212	0.999944	-	3	14197677	14199484	+	1808	rRNA	rRNA [Source:TAIR;Acc:AT3G41768]	-
AT1G02780	9340	8199	10272	15123	15624	13322	450.323	377.727	525.677	694.293	687.815	587.515	13075.1	10638.3	0.845777	0.219989	0.999944	RPL19A	1	607799	609534	-	1109	protein_coding	60S ribosomal protein L19-1 [Source:UniProtKB/Swiss-Prot;Acc:Q9SRX2]	-
AT2G30950	13442	13995	13148	10909	11137	8877	270.203	268.807	280.526	208.804	204.408	163.217	11696.4	12195	1.1802	0.804533	0.999944	VAR2	2	13174279	13177223	+	2660	protein_coding	FtsH extracellular protease family [Source:TAIR;Acc:AT2G30950]	AAA
AT5G64940	11642	13392	11995	11100	11849	11454	217.961	239.572	238.362	197.88	202.551	196.146	11363.4	12386.7	1.00707	0.349078	0.999944	ATATH13	5	25948954	25953823	+	2856	protein_coding	Protein ACTIVITY OF BC1 COMPLEX KINASE 8, chloroplastic [Source:UniProtKB/Swiss-Prot;Acc:Q93Y08]	ABC1
AT1G58290	12350	10169	12776	13614	12805	8811	285.743	224.816	313.755	299.932	270.515	186.469	12730.8	10780.7	1.14664	0.25801	0.999944	HEMA1	1	21623700	21626402	-	2311	protein_coding	Glutamyl-tRNA reductase 1, chloroplastic [Source:UniProtKB/Swiss-Prot;Acc:P42804]	-
AT3G16240	12817	8180	13741	13654	11868	10059	576.386	351.496	655.891	584.675	487.312	413.765	12610.2	10872	1.10523	0.391559	0.999944	TIP2-1	3	5505360	5507050	+	1189	protein_coding	Aquaporin TIP2-1 [Source:UniProtKB/Swiss-Prot;Acc:Q41951]	-
AT1G04410	12069	12148	11170	11789	11781	11060	400.079	384.786	393.019	372.117	356.582	335.352	11714.6	11552.5	1.03792	0.868725	0.999944	MDH1	1	1188995	1191458	-	1613	protein_coding	Malate dehydrogenase [Source:UniProtKB/TrEMBL;Acc:A0A178W4H0]	-
AT1G54410	11094	12557	12137	11076	10203	11460	532.969	576.421	618.887	506.669	447.552	503.582	10649.9	12165.9	0.985904	0.171458	0.999944	HIRD11	1	20309473	20310850	-	1113	protein_coding	HIRD11 [Source:UniProtKB/TrEMBL;Acc:A0A178WR56]	-
AT2G20260	12357	12491	12160	10667	11311	9320	1088.51	1051.37	1136.95	894.726	909.753	750.945	11298.5	11479.2	1.1225	0.907654	0.999944	PSAE2	2	8736734	8737767	+	607	protein_coding	Photosystem I reaction center subunit IV B, chloroplastic [Source:UniProtKB/Swiss-Prot;Acc:Q9S714]	-
AT4G34110	9620	10820	10275	12227	12690	12291	186.843	200.803	211.822	226.126	225.044	218.354	11301.1	11176.5	0.893588	0.900786	0.999944	PAB2	4	16336291	16340314	+	2753	protein_coding	Polyadenylate-binding protein [Source:UniProtKB/TrEMBL;Acc:A0A178UWB3]	RRM_1
AT2G18960	12415	11772	9935	11834	11080	10766	145.162	131.522	123.3	131.755	118.29	115.142	11628.2	10885.4	1.06189	0.470784	0.999944	AHA1	2	8221514	8227622	+	4573	protein_coding	Plasma membrane ATPase [Source:UniProtKB/TrEMBL;Acc:A0A178VSN5]	E1-E2_ATPase
AT5G20290	8254	7368	8963	15525	14580	12909	395.112	337.012	455.403	707.644	637.258	565.223	12505.2	9757.14	0.805772	0.194675	0.999944	RPS8A	5	6851341	6853106	-	1117	protein_coding	40S ribosomal protein S8 [Source:UniProtKB/TrEMBL;Acc:A0A178UCD3]	-
AT4G01050	10959	13296	11700	10544	10705	10109	289.085	335.132	327.587	264.843	257.836	243.913	10586.9	11824.2	1.03506	0.337093	0.999944	TROL	4	455583	458510	+	2027	protein_coding	thylakoid rhodanese-like [Source:TAIR;Acc:AT4G01050]	-
AT4G22890	12425	13720	12120	10676	10063	8155	439.393	463.608	454.932	359.495	324.928	263.787	10932.8	11502	1.18287	0.770209	0.999944	PGRL1A	4	12006986	12009536	+	1512	protein_coding	PGR5-LIKE A [Source:UniProtKB/TrEMBL;Acc:A0A178UU76]	-
AT5G60360	14008	18095	10998	7386	7272	8655	417.273	515.042	347.732	209.499	197.788	235.821	9522.96	12687.8	1.20911	0.255695	0.999944	AALP	5	24279660	24282482	+	1795	protein_coding	Aleurain-like protease [Source:UniProtKB/TrEMBL;Acc:A8MQZ1]	Peptidase_C1
AT5G12860	11432	12258	10911	10498	11811	9240	255.546	261.823	258.88	223.451	241.066	188.926	11082	10921.4	1.09245	0.901984	0.999944	DIT1	5	4059579	4062289	-	2392	protein_coding	Dicarboxylate transporter 1, chloroplastic [Source:UniProtKB/Swiss-Prot;Acc:Q9LXV3]	Na_sulph_symp
AT3G45140	17117	19019	9490	6073	8439	3904	281.44	298.804	165.619	95.08	126.693	40.7926	10529	11575.2	5.121	0.77565	0.999944	LOX2	3	16525245	16529352	+	3252	protein_coding	Lipoxygenase 2, chloroplastic [Source:UniProtKB/Swiss-Prot;Acc:P38418]	Lipoxygenase
AT3G22890	14334	14080	9496	8451	9057	9652	402.329	377.621	282.905	225.865	232.114	247.801	10544.7	11133.3	1.17175	0.777459	0.999944	APS1	3	8112614	8115024	+	1905	protein_coding	ATP sulfurylase 1, chloroplastic [Source:UniProtKB/Swiss-Prot;Acc:Q9LIK9]	-
AT4G27440	10357	8164	13834	10083	12361	10111	337.469	254.181	478.448	312.837	367.753	301.347	10749	10917	1.01044	0.928577	0.999944	PORB	4	13725546	13727440	+	1641	protein_coding	Protochlorophyllide reductase B, chloroplastic [Source:UniProtKB/Swiss-Prot;Acc:P21218]	adh_short
AT3G13750	12276	9806	8761	12624	9635	11416	187.917	143.431	142.348	184.007	134.668	159.844	11385.3	10015	1.03154	0.281236	0.999944	BGAL1	3	4510965	4516478	+	3493	protein_coding	Beta-galactosidase 1 [Source:UniProtKB/Swiss-Prot;Acc:Q9SCW1]	-
AT3G53460	8339	7199	10324	12727	14054	11492	236.669	195.227	311.001	343.939	364.192	298.329	11452.7	9752.67	0.860718	0.348909	0.999944	CP29	3	19818975	19821519	-	1884	protein_coding	Chloroplast RNA-binding protein 29 [Source:UniProtKB/TrEMBL;Acc:F4JAF3]	RRM_1
AT1G15690	11142	8597	10463	11519	11846	10319	195.331	144.011	194.694	192.288	189.62	165.47	11327.7	9893.86	1.03333	0.188297	0.999944	AVP1	1	5398926	5402733	+	3050	protein_coding	VHP1 [Source:UniProtKB/TrEMBL;Acc:A0A178WA14]	-
AT5G65220	9474	8527	11371	12287	11682	9642	607.402	522.371	773.798	750.095	683.852	565.434	10953.9	9989.38	0.992366	0.492428	0.999944	RPL29	5	26061165	26062682	+	834	protein_coding	AT5G65220 protein [Source:UniProtKB/TrEMBL;Acc:B9DH43]	-
AT4G25100	12296	9544	11323	8602	15495	5598	423.351	313.984	413.795	282.01	487.115	176.296	11915.3	9033.61	1.34173	0.225146	0.999944	FSD1	4	12884300	12887011	-	1553	protein_coding	Superoxide dismutase [Fe] 1, chloroplastic [Source:UniProtKB/Swiss-Prot;Acc:P21276]	-
AT5G53460	9811	11827	8721	10486	11734	9956	68.799	79.2471	64.9115	70.0175	75.1307	63.8595	10496.2	10205.3	0.993628	0.766651	0.999944	GLT1	5	21700187	21710296	+	7625	protein_coding	Glutamate synthase 1 [NADH], chloroplastic [Source:UniProtKB/Swiss-Prot;Acc:Q9LV03]	GATase_2
AT4G26850	12637	12578	10332	8979	9901	7466	308.397	293.304	267.631	208.652	220.622	166.658	10399	10256.9	1.22856	0.939185	0.999944	VTC2	4	13498956	13501701	-	2191	protein_coding	GDP-L-galactose phosphorylase 1 [Source:UniProtKB/Swiss-Prot;Acc:Q8RWE8]	-
AT5G02160	9706	10188	12122	10222	10225	9117	522.636	524.19	692.82	524.111	502.719	449.038	9899.58	10644.4	1.02719	0.575739	0.999944	-	5	426226	427461	+	993	protein_coding	AT5g02160 [Source:UniProtKB/TrEMBL;Acc:Q9FPH2]	-
AT1G72150	13884	10987	10303	9046	8164	8677	314.432	237.756	247.664	195.073	168.818	179.744	10304.3	10104.4	1.20415	0.915015	0.999944	PATL1	1	27148261	27150994	+	2361	protein_coding	Patellin-1 [Source:UniProtKB/Swiss-Prot;Acc:Q56WK6]	CRAL_TRIO_N
AT2G36830	10614	8465	11422	10308	10168	9958	458.794	349.628	524.044	424.269	401.307	393.716	10222.2	10087.1	1.02771	0.917533	0.999944	TIP1-1	2	15445294	15446621	+	1237	protein_coding	Aquaporin TIP1-1 [Source:UniProtKB/Swiss-Prot;Acc:P25818]	-
AT2G30520	12167	12117	9415	10164	8535	8516	263.922	251.146	216.77	209.935	169.043	168.966	10196.4	10100.9	1.15495	0.952272	0.999944	RPT2	2	13002686	13005746	-	2465	protein_coding	Root phototropism protein 2 [Source:UniProtKB/Swiss-Prot;Acc:Q682S0]	BTB
AT1G26630	8595	9725	8886	10552	10853	11883	464.684	502.391	509.924	543.219	535.753	587.639	9822.73	10181	0.85932	0.69604	0.999944	ELF5A-2	1	9205800	9207417	+	989	protein_coding	Eukaryotic translation initiation factor 5A-2 [Source:UniProtKB/Swiss-Prot;Acc:Q93VP3]	-
AT3G18780	11011	10628	8850	9507	9150	11111	243.59	224.659	207.808	200.264	184.823	224.832	9776.63	10221.7	0.996074	0.663171	0.999944	ACT2	3	6474710	6477204	+	2417	protein_coding	Actin-2 [Source:UniProtKB/Swiss-Prot;Acc:Q96292]	Actin
AT1G68530	13267	13721	9442	7372	7079	9285	271.69	268.49	205.235	143.752	132.366	173.922	9202.83	10880.1	1.15499	0.43281	0.999944	CUT1	1	25712414	25715024	-	2611	protein_coding	3-ketoacyl-CoA synthase [Source:UniProtKB/TrEMBL;Acc:A0A178WCX7]	-
AT5G23060	11405	12916	9944	8075	9757	7731	379.243	410.384	350.97	255.678	296.239	235.142	9633.75	10309.7	1.16886	0.696159	0.999944	CAS	5	7736518	7738535	-	1608	protein_coding	Calcium sensing receptor, chloroplastic [Source:UniProtKB/Swiss-Prot;Acc:Q9FN48]	-
AT2G25080	12016	12355	11131	7534	9100	7356	515.645	506.61	507.004	307.853	356.562	288.738	9460.35	10440.8	1.21312	0.617221	0.999944	GPX1	2	10667898	10670127	+	1246	protein_coding	Phospholipid hydroperoxide glutathione peroxidase 1, chloroplastic [Source:UniProtKB/Swiss-Prot;Acc:P52032]	GSHPx
novel.32	9547	13245	9152	7412	9060	10133	107.582	142.615	109.465	79.5308	93.2187	104.444	8558.42	10884.5	0.974129	0.0670983	0.999944	-	1	29804671	29809514	-	4745	-	-	-
AT2G28800	10073	11643	10489	8986	9275	8072	219.39	242.305	242.481	186.359	184.448	160.809	9322.53	10197.6	1.09618	0.521631	0.999944	ALB3	2	12356321	12359568	-	2455	protein_coding	ALB3 [Source:UniProtKB/TrEMBL;Acc:A0A178VUV3]	-
AT4G16990	10965	10375	9176	8851	9919	8878	142.512	128.846	126.586	109.538	117.71	105.544	9787.47	9554.93	1.09169	0.82988	0.999944	RLM3	4	9558571	9565569	+	4114	protein_coding	disease resistance protein (TIR-NBS class), putative [Source:TAIR;Acc:AT4G16990]	NB-ARC
AT4G34350	10831	11977	9479	9042	9203	7354	325.172	343.584	302.06	258.486	252.276	201.948	9579.03	9712.62	1.16814	0.93091	0.999944	ISPH	4	16428407	16431144	-	1781	protein_coding	4-hydroxy-3-methylbut-2-enyl diphosphate reductase, chloroplastic [Source:UniProtKB/Swiss-Prot;Acc:Q94B35]	-
AT3G09200	7190	7536	7064	11542	12412	11566	263.32	263.716	274.595	402.499	415.05	387.446	10153.4	8696.32	0.793546	0.35543	0.999944	RPP0B	3	2823088	2825241	-	1460	protein_coding	60S acidic ribosomal protein P0-2 [Source:UniProtKB/Swiss-Prot;Acc:Q42112]	-
AT5G30510	9719	8787	10084	10077	10178	8318	327.25	282.708	360.394	323.085	312.913	256.182	9841.79	9188.26	1.0676	0.543724	0.999944	RPS1	5	11619000	11621298	-	1588	protein_coding	30S ribosomal protein S1, chloroplastic [Source:UniProtKB/Swiss-Prot;Acc:Q93VC7]	S1
AT3G16140	10829	9380	10858	8684	9921	7182	445.403	368.645	474.025	340.105	372.583	270.198	9686.61	9308.35	1.17834	0.805395	0.999944	PSAH1	3	5467987	5469594	-	1300	protein_coding	Photosystem I reaction center subunit VI-1, chloroplastic [Source:UniProtKB/Swiss-Prot;Acc:Q9SUI7]	-
AT1G13930	11061	11344	12378	6790	8002	7068	573.091	561.611	680.716	334.986	378.556	334.964	8543.18	10473.1	1.1945	0.337076	0.999944	-	1	4760957	4762666	+	1032	protein_coding	At1g13930/F16A14.27 [Source:UniProtKB/TrEMBL;Acc:Q9XI93]	-
AT3G63410	9526	10043	9120	9550	10145	8246	374.249	377.011	380.305	357.258	363.919	296.323	9592.39	9226.47	1.06267	0.694459	0.999944	VTE3	3	23415589	23417119	-	1361	protein_coding	2-methyl-6-phytyl-1,4-hydroquinone methyltransferase, chloroplastic [Source:UniProtKB/Swiss-Prot;Acc:Q9LY74]	Methyltransf_11
AT1G03600	9220	8716	10594	10142	10163	7669	374.899	338.642	457.224	392.676	377.318	285.229	9686.7	9146.92	1.07999	0.674668	0.999944	PSB27-1	1	898480	899794	+	1315	protein_coding	Photosystem II repair protein PSB27-H1, chloroplastic [Source:UniProtKB/Swiss-Prot;Acc:Q9LR64]	-
AT5G19140	12548	11082	9141	7136	7983	8424	470.504	397.052	363.806	254.784	273.311	288.921	9162.13	9631.7	1.17306	0.788112	0.999944	ATAILP1	5	6423153	6426166	+	1426	protein_coding	Aluminum induced protein with YGL and LRDR motifs [Source:UniProtKB/TrEMBL;Acc:Q94BR2]	-
AT1G52400	7315	11023	4586	8135	12867	12364	167.652	241.398	111.562	177.533	269.261	259.194	9223.25	9188.84	0.772055	0.98721	0.999944	BGLU18	1	19514989	19518411	+	2333	protein_coding	Beta-D-glucopyranosyl abscisate beta-glucosidase [Source:UniProtKB/Swiss-Prot;Acc:Q9SE50]	Glyco_hydro_1
AT3G25920	8385	6691	10420	11587	11248	7636	391.909	298.823	516.936	515.681	480.021	326.453	10213.6	8407.33	1.04064	0.249319	0.999944	RPL15	3	9491055	9492655	-	1144	protein_coding	50S ribosomal protein L15, chloroplastic [Source:UniProtKB/Swiss-Prot;Acc:P25873]	-
AT4G29060	8236	8230	9629	9771	10630	9280	130.058	124.183	161.395	146.923	153.27	134.042	9373.34	9141.73	0.948168	0.813288	0.999944	emb2726	4	14317226	14321575	+	3386	protein_coding	Elongation factor Ts, mitochondrial [Source:UniProtKB/TrEMBL;Acc:Q9SZD6]	S1
AT3G04400	7408	6359	7799	11381	11836	10907	403.776	331.183	451.196	590.674	589.043	543.772	9994.72	8370.43	0.831996	0.289046	0.999944	RPL23A	3	1167250	1168723	+	981	protein_coding	60S ribosomal protein L23 [Source:UniProtKB/Swiss-Prot;Acc:P49690]	-
AT1G01320	8687	10160	8352	9268	9730	9490	76.4093	85.3906	77.9747	77.623	78.1433	76.351	9081.01	9375.95	0.961604	0.642773	0.999944	-	1	121067	130577	-	6079	protein_coding	Tetratricopeptide repeat (TPR)-like superfamily protein [Source:UniProtKB/TrEMBL;Acc:F4HS99]	-
AT1G47128	11177	14001	8504	7600	6668	7519	311.429	372.763	251.503	201.639	169.641	191.631	8429.39	10073.9	1.17217	0.405405	0.999944	RD21A	1	17282749	17285749	-	1919	protein_coding	RD21A [Source:UniProtKB/TrEMBL;Acc:A0A178WIH7]	Peptidase_C1
AT4G14400	11558	9525	8198	7661	8928	9505	191.451	150.758	144.135	120.834	135.031	144.012	9290.36	9115.69	1.08493	0.890659	0.999944	ACD6	4	8294165	8299195	+	3228	protein_coding	Protein ACCELERATED CELL DEATH 6 [Source:UniProtKB/Swiss-Prot;Acc:Q8LPS2]	-
AT5G20700	8993	13031	10088	7023	6987	9118	273.679	378.926	325.858	203.511	194.147	253.81	7589.22	10836.6	0.994005	0.0167416	0.999944	FLZ14	5	7005667	7007502	-	1757	protein_coding	FCS-Like Zinc finger 14 [Source:UniProtKB/Swiss-Prot;Acc:Q8GYX2]	-
AT5G64840	10548	12536	9105	7782	8536	6663	196.242	222.854	179.799	137.861	145.004	113.387	8859.4	9542.37	1.1995	0.694253	0.999944	ABCF5	5	25916722	25920254	-	2874	protein_coding	GCN5 [Source:UniProtKB/TrEMBL;Acc:A0A178UAA3]	ABC_tran
AT1G55490	7614	7876	9466	9825	10596	9590	159.968	158.113	211.093	196.554	203.266	184.294	9166.36	9063.39	0.899794	0.923784	0.999944	CPN60B1	1	20715563	20719261	-	2545	protein_coding	LEN1 [Source:UniProtKB/TrEMBL;Acc:A0A178W724]	-
AT4G25080	9673	8044	10023	9903	10229	7064	302.996	240.762	333.242	295.372	292.557	202.394	9784.98	8527.13	1.13651	0.331908	0.999944	CHLM	4	12876822	12878703	+	1707	protein_coding	magnesium-protoporphyrin IX methyltransferase [Source:TAIR;Acc:AT4G25080]	-
AT1G11910	10649	11545	8873	7853	8069	7689	196.413	203.467	173.707	137.919	135.889	129.719	8770.71	9454.75	1.14144	0.641177	0.999944	APA1	1	4016712	4021043	-	2899	protein_coding	aspartic proteinase A1 [Source:TAIR;Acc:AT1G11910]	Asp
AT4G35100	9166	5485	7744	11007	10518	10579	305.742	174.82	274.174	349.6	320.34	322.769	10063	7959.82	0.937735	0.152056	0.999944	PIP2-7	4	16708361	16710407	+	1603	protein_coding	Aquaporin PIP2-7 [Source:UniProtKB/Swiss-Prot;Acc:P93004]	-
AT4G18480	8584	8056	9245	9346	10049	8601	285.438	255.966	326.299	295.921	305.104	261.604	9171.33	8730.65	0.999141	0.616781	0.999944	CHLI1	4	10201672	10203469	-	1608	protein_coding	Magnesium-chelatase subunit ChlI-1, chloroplastic [Source:UniProtKB/Swiss-Prot;Acc:P16127]	-
AT1G56220	9931	9555	9346	8617	8228	8121	283.507	260.64	283.193	234.237	214.471	212.057	8823.91	9109.24	1.08738	0.796561	0.999944	-	1	21042951	21044998	+	1873	protein_coding	Dormancy/auxin associated family protein [Source:TAIR;Acc:AT1G56220]	-
AT1G66970	9627	9689	8216	8237	7996	9983	160.911	154.744	145.761	131.097	122.031	152.626	8521.97	9326.59	0.98423	0.374709	0.999944	SVL2	1	24992386	24996359	-	3199	protein_coding	SHV3-like 2 [Source:UniProtKB/TrEMBL;Acc:F4HQ30]	-
AT1G54780	9745	10202	10158	8421	8542	6605	429.212	429.354	474.881	353.168	343.52	266.094	8794.35	9141.38	1.16891	0.816126	0.999944	TLP18.3	1	20439383	20441159	+	1214	protein_coding	TLP18.3 [Source:UniProtKB/TrEMBL;Acc:A0A178WHT4]	-
AT2G22990	9876	10718	9036	8146	7994	7830	252.061	261.384	244.786	197.969	186.291	182.793	8577.2	9286.78	1.10082	0.566663	0.999944	SNG1	2	9786087	9790335	+	2095	protein_coding	sinapoylglucose 1 [Source:TAIR;Acc:AT2G22990]	Peptidase_S10
AT1G43170	6887	6270	7042	11524	11251	10494	211.393	183.894	229.426	336.815	315.322	294.628	9678.56	7934.78	0.817089	0.248487	0.999944	ARP1	1	16266553	16268945	+	1742	protein_coding	60S ribosomal protein L3-1 [Source:UniProtKB/Swiss-Prot;Acc:P17094]	-
AT3G63140	9866	9496	9916	8652	9418	6039	345.018	317.309	368.065	288.101	300.72	193.169	9186.82	8642.83	1.21318	0.722881	0.999944	CSP41A	3	23326867	23328789	-	1529	protein_coding	Chloroplast stem-loop binding protein of 41 kDa a, chloroplastic [Source:UniProtKB/Swiss-Prot;Acc:Q9LYA9]	Epimerase
AT1G65960	9787	9841	8233	8348	8193	8715	94.3409	90.6421	84.2355	76.6233	72.1101	76.8405	8675.26	8983.75	1.05038	0.745965	0.999944	GAD2	1	24551807	24557730	+	5547	protein_coding	Glutamate decarboxylase 2 [Source:UniProtKB/Swiss-Prot;Acc:Q42472]	-
AT5G15200	7001	5941	7845	11362	11387	9320	275.657	223.516	327.86	425.982	409.375	335.658	9707.44	7750.42	0.875744	0.175338	0.999944	RPS9B	5	4934810	4936429	-	1358	protein_coding	40S ribosomal protein S9-1 [Source:UniProtKB/Swiss-Prot;Acc:Q9LXG1]	S4
AT3G61440	9354	10642	7202	7679	8135	9698	267.463	290.757	218.578	209.074	212.387	253.642	8288.92	9179.92	0.984315	0.398742	0.999944	CYSC1	3	22735663	22738131	+	1870	protein_coding	Bifunctional L-3-cyanoalanine synthase/cysteine synthase C1, mitochondrial [Source:UniProtKB/Swiss-Prot;Acc:Q9S757]	PALP
AT3G04120	8148	8438	7652	9221	9485	9478	254.63	251.964	253.817	274.388	270.644	270.924	8803.22	8550.49	0.934334	0.665976	0.999944	GAPC1	3	1080942	1083690	+	1711	protein_coding	Glyceraldehyde-3-phosphate dehydrogenase GAPC1, cytosolic [Source:UniProtKB/Swiss-Prot;Acc:P25858]	-
AT5G67030	10604	12374	9428	6777	7575	5561	217.656	242.69	205.403	132.454	141.967	104.406	8247.57	9260.29	1.28032	0.61365	0.999944	ZEP	5	26753469	26757402	-	2605	protein_coding	Zeaxanthin epoxidase, chloroplastic [Source:UniProtKB/Swiss-Prot;Acc:Q9FGC7]	FHA
AT1G62750	8793	9434	9161	8285	8952	7453	176.354	180.794	195.019	158.223	163.935	136.726	8551.08	8791.71	1.07181	0.814831	0.999944	CPEFG	1	23233434	23236447	-	2666	protein_coding	Elongation factor G, chloroplastic [Source:UniProtKB/Swiss-Prot;Acc:Q9SI75]	GTP_EFTU
AT2G28190	6028	6863	7474	11917	9477	10314	306.093	332.992	402.828	576.202	439.394	479.048	8954.53	8230.82	0.766746	0.639249	0.999944	CSD2	2	12014412	12016569	+	1053	protein_coding	Superoxide dismutase [Cu-Zn] 2, chloroplastic [Source:UniProtKB/Swiss-Prot;Acc:O78310]	-
AT2G26080	9522	10519	7434	8829	8130	7258	128.344	135.476	106.354	113.315	100.055	89.482	8721.87	8456.38	1.11791	0.821922	0.999944	GLDP2	2	11109003	11114291	-	3967	protein_coding	Glycine dehydrogenase (decarboxylating) 2, mitochondrial [Source:UniProtKB/Swiss-Prot;Acc:O80988]	-
AT5G49730	12008	9667	9630	7101	8074	5177	232.886	179.145	198.237	131.135	142.976	91.8379	8993.47	8323.35	1.36539	0.73643	0.999944	FRO6	5	20201037	20204595	-	2757	protein_coding	Ferric reduction oxidase 6 [Source:UniProtKB/Swiss-Prot;Acc:Q8RWS6]	FAD_binding_8
AT1G05190	7944	6606	9083	9927	10487	7512	404.152	321.133	490.481	480.897	487.147	349.57	9279.06	7852.15	1.02428	0.231637	0.999944	RPL6	1	1502251	1503853	-	1051	protein_coding	50S ribosomal protein L6, chloroplastic [Source:UniProtKB/Swiss-Prot;Acc:O23049]	-
AT5G40450	9545	11061	6683	6718	7316	10172	55.5111	61.4665	41.2536	37.2025	38.8491	54.1106	7782.56	9277.29	0.97237	0.265974	0.999944	-	5	16184650	16195888	-	9194	protein_coding	unknown protein; FUNCTIONS IN: molecular_function unknown; INVOLVED IN: biological_process unknown; LOCATED IN: chloroplast, plasma membrane; EXPRESSED IN: 24 plant structures; EXPRESSED DURING: 13 growth stages; Ha. [Source:TAIR;Acc:AT5G40450]	-
AT3G63490	7927	7293	9328	9882	10237	6749	293.936	258.398	367.129	348.912	346.592	228.905	9179.94	7927.35	1.06987	0.31417	0.999944	RPL1	3	23444203	23446355	+	1442	protein_coding	50S ribosomal protein L1, chloroplastic [Source:UniProtKB/Swiss-Prot;Acc:Q9LY66]	-
AT4G14960	7047	6999	7944	9139	10033	10207	200.32	190.106	239.688	247.37	260.407	265.393	8569.72	8413.48	0.839106	0.8855	0.999944	TUBA6	4	8548417	8550495	-	1881	protein_coding	Tubulin alpha chain [Source:UniProtKB/TrEMBL;Acc:A0A178UXP7]	Tubulin
AT2G42220	7978	7221	10006	9059	10149	6906	441.14	381.522	587.258	476.969	512.399	349.286	8900.25	8200.67	1.06267	0.597964	0.999944	STR9	2	17592038	17593500	+	967	protein_coding	Rhodanese-like domain-containing protein 9, chloroplastic [Source:UniProtKB/Swiss-Prot;Acc:O48529]	Rhodanese
AT4G27090	6405	5755	7053	11020	10703	10264	469.143	402.783	548.335	768.591	715.804	687.661	9175.5	7697.13	0.795202	0.337203	0.999944	RPL14B	4	13593844	13595252	-	730	protein_coding	AT4G27090 protein [Source:UniProtKB/TrEMBL;Acc:B9DHP0]	-
AT2G21170	8130	8631	8721	8366	9475	7743	285.43	289.541	324.984	279.675	303.732	248.651	8513.81	8458.33	1.02118	0.946773	0.999944	TIM	2	9070734	9074470	-	1523	protein_coding	TIM [Source:UniProtKB/TrEMBL;Acc:A0A178VN28]	-
AT2G36530	7156	8383	7438	9038	9652	9333	172.979	193.626	190.839	208.029	213.031	206.356	8454.46	8408.64	0.884649	0.952326	0.999944	ENO2	2	15320756	15324129	-	2212	protein_coding	LOS2 [Source:UniProtKB/TrEMBL;Acc:A0A178VT47]	-
AT3G51600	10941	5968	9386	9512	8393	6640	597.562	311.455	544.118	494.681	418.548	331.716	9516.4	7478.67	1.21689	0.177988	0.999944	LTP5	3	19138338	19139423	-	979	protein_coding	Non-specific lipid-transfer protein 5 [Source:UniProtKB/Swiss-Prot;Acc:Q9XFS7]	-
AT1G75380	10703	11411	7910	6195	6844	7647	306.528	312.268	240.451	168.94	178.969	200.321	7861.35	9045.83	1.14601	0.470363	0.999944	BBD1	1	28281195	28284168	-	1867	protein_coding	Bifunctional nuclease 1 [Source:UniProtKB/Swiss-Prot;Acc:Q9FWS6]	-
AT1G69530	12497	7571	8606	7861	8352	5694	431.662	249.88	315.519	258.549	263.409	179.898	9497.99	7423.11	1.34139	0.207645	0.999944	ATEXPA1	1	26141726	26143538	+	1548	protein_coding	Expansin [Source:UniProtKB/TrEMBL;Acc:C0Z241]	-
AT1G73600	9916	10566	6731	7239	7944	8082	269.004	273.888	193.815	186.994	196.772	200.546	8278.13	8474.42	1.08882	0.875699	0.999944	-	1	27669152	27673572	+	1971	protein_coding	S-adenosyl-L-methionine-dependent methyltransferases superfamily protein [Source:TAIR;Acc:AT1G73600]	Methyltransf_11
AT5G20720	6844	6481	8804	9983	9841	8453	309.6	280.139	422.725	430.011	406.474	349.763	8716.06	8005.29	0.908299	0.560789	0.999944	CPN20	5	7014662	7016698	+	1182	protein_coding	20 kDa chaperonin, chloroplastic [Source:UniProtKB/Swiss-Prot;Acc:O65282]	-
AT3G15353	11476	8502	8944	8377	7469	5347	938.256	664.19	776.156	652.149	557.566	399.865	9038.4	7743.38	1.33168	0.447617	0.999944	MT3	3	5180642	5181586	-	654	protein_coding	Metallothionein-like protein 3 [Source:UniProtKB/Swiss-Prot;Acc:O22433]	-
AT2G35370	8291	9288	8852	7391	8303	7004	469.617	502.688	532.187	398.628	429.412	362.873	7881.65	8489.59	1.07326	0.562307	0.999944	GDH1	2	14891041	14892298	+	944	protein_coding	Glycine cleavage system H protein [Source:UniProtKB/TrEMBL;Acc:A0A178VV72]	-
AT1G78900	8581	8906	7751	7924	7915	7861	166.845	165.462	159.963	146.706	140.517	139.806	8034.14	8231.66	1.03806	0.794806	0.999944	VHA-A	1	29660088	29665078	+	2750	protein_coding	VHA-A [Source:UniProtKB/TrEMBL;Acc:A0A384LM33]	ATP-synt_ab
AT1G14320	6749	6205	7153	9812	10356	8578	285.271	250.611	320.917	394.915	399.68	331.647	8789.13	7351.03	0.895853	0.189989	0.999944	RPL10A	1	4888114	4889704	+	1265	protein_coding	60S ribosomal protein L10-1 [Source:UniProtKB/Swiss-Prot;Acc:Q93VT9]	-
AT5G26742	7758	7182	8026	8956	9091	7803	123.385	109.143	135.487	135.629	132.016	113.513	8458.48	7747.1	0.997488	0.346073	0.999944	RH3	5	9284557	9289003	-	3362	protein_coding	RH3 [Source:UniProtKB/TrEMBL;Acc:A0A178UT03]	DEAD
AT1G66200	9658	10256	7046	7330	7200	6791	306.294	310.792	237.181	221.352	208.49	196.996	7985.48	8081.29	1.15295	0.941259	0.999944	ATGSR2	1	24655115	24657703	-	1686	protein_coding	Glutamine synthetase [Source:UniProtKB/TrEMBL;Acc:F4ID91]	-
AT1G65930	8517	9606	6221	7776	7961	8112	199.214	214.692	154.447	173.187	170.021	173.553	7978.09	7982.06	1.02116	0.996324	0.999944	CICDH	1	24538886	24542712	+	2286	protein_coding	Isocitrate dehydrogenase [NADP] [Source:UniProtKB/TrEMBL;Acc:A0A178W7K0]	-
AT1G44446	8506	9010	8764	7545	8105	6216	196.21	198.591	214.577	165.723	170.707	131.153	7943.87	8118.1	1.13621	0.883815	0.999944	CAO	1	16848308	16851271	-	2318	protein_coding	CH1 [Source:UniProtKB/TrEMBL;Acc:A0A178W6L1]	-
AT5G40950	6993	7367	7880	8560	8800	8227	393.594	396.201	470.758	458.761	452.241	423.544	7974.16	7888.02	0.929422	0.904965	0.999944	RPL27	5	16410782	16412114	+	950	protein_coding	50S ribosomal protein L27, chloroplastic [Source:UniProtKB/Swiss-Prot;Acc:Q9FLN4]	-
AT3G55440	8767	7703	8425	7649	7981	7104	286.184	240.267	291.912	237.754	237.878	212.114	8028.78	7844.1	1.09135	0.845061	0.999944	CTIMC	3	20553403	20556560	+	1638	protein_coding	Triosephosphate isomerase, cytosolic [Source:UniProtKB/Swiss-Prot;Acc:P48491]	-
AT5G53300	7836	8810	6951	7679	7446	8778	310.823	333.914	292.653	290.035	269.677	318.483	7550.26	8196.53	0.950699	0.319037	0.999944	UBC10	5	21632021	21634314	-	1348	protein_coding	Ubiquitin-conjugating enzyme E2 10 [Source:UniProtKB/Swiss-Prot;Acc:P35133]	UQ_con
AT1G30230	6665	6569	6590	9133	8641	9859	285.787	269.142	299.926	372.892	338.305	386.676	7999.08	7668.2	0.829967	0.750252	0.999944	-	1	10638878	10640941	+	1247	protein_coding	Translation elongation factor EF1B/ribosomal protein S6 family protein [Source:UniProtKB/TrEMBL;Acc:A8MRC4]	-
AT5G42980	9276	10716	7268	6317	6752	7093	479.213	528.982	398.538	310.747	318.496	335.174	7381.49	8408.61	1.11653	0.448495	0.999944	TRX3	5	17242607	17244231	+	1035	protein_coding	Thioredoxin H3 [Source:UniProtKB/Swiss-Prot;Acc:Q42403]	-
AT1G78630	6829	6942	7873	8767	8807	7970	262.506	254.98	321.224	320.893	309.109	280.228	7987.75	7664.89	0.932899	0.694742	0.999944	RPL13	1	29575806	29577880	+	1391	protein_coding	50S ribosomal protein L13, chloroplastic [Source:UniProtKB/Swiss-Prot;Acc:Q9SYL9]	-
AT5G60600	9052	10533	7837	5971	7326	6245	156.942	174.496	144.222	98.5755	115.975	99.0373	7371.39	8289.38	1.16121	0.520078	0.999944	ISPG	5	24358885	24363485	+	3084	protein_coding	4-hydroxy-3-methylbut-2-en-1-yl diphosphate synthase (ferredoxin), chloroplastic [Source:UniProtKB/Swiss-Prot;Acc:F4K0E8]	-
AT4G30950	7268	8261	8525	7997	8092	6794	213.175	231.523	265.401	223.345	216.711	182.272	7661.95	7966.5	1.02929	0.740558	0.999944	FAD6	4	15056975	15059846	-	1823	protein_coding	SFD4 [Source:UniProtKB/TrEMBL;Acc:A0A178V0M7]	-
AT1G35680	6829	6361	7944	8589	9299	7440	388.866	346.106	480.141	465.708	483.484	387.515	8083.99	7333.04	0.962784	0.425993	0.999944	RPL21	1	13208683	13210428	+	939	protein_coding	50S ribosomal protein L21, chloroplastic [Source:UniProtKB/Swiss-Prot;Acc:P51412]	-
AT2G47450	7777	6130	9200	8585	8830	5841	229.11	172.557	287.678	240.824	237.517	157.395	8261.5	7212.58	1.12432	0.423482	0.999944	CAO	2	19472573	19474387	+	1815	protein_coding	Signal recognition particle 43 kDa protein, chloroplastic [Source:UniProtKB/Swiss-Prot;Acc:O22265]	Chromo
AT5G13650	8853	8933	7867	7200	7249	6104	181.925	175.404	171.592	140.884	136.014	114.733	7681.34	7730	1.16148	0.966879	0.999944	-	5	4397578	4402692	+	2602	protein_coding	Elongation factor family protein [Source:UniProtKB/TrEMBL;Acc:F4K409]	GTP_EFTU
AT5G42270	7822	8854	8352	7007	7954	6058	167.901	181.599	190.288	143.217	155.892	118.942	7484.88	7866.66	1.11099	0.731626	0.999944	FTSH5	5	16902475	16905294	+	2491	protein_coding	VAR1 [Source:UniProtKB/TrEMBL;Acc:A0A178U8J6]	AAA
AT1G76490	8194	8530	8451	7102	6364	7251	167.481	166.594	183.344	138.223	118.769	135.563	7144.53	8171.71	1.0531	0.311303	0.999944	HMG1	1	28695760	28698852	+	2616	protein_coding	hydroxy methylglutaryl CoA reductase 1 [Source:TAIR;Acc:AT1G76490]	-
AT3G27830	7023	6962	7632	7690	8739	7810	280.447	265.645	323.484	292.403	318.634	285.267	7680.33	7533.11	0.953872	0.830918	0.999944	RPL12A	3	10318455	10319920	+	1339	protein_coding	RPL12-A [Source:UniProtKB/TrEMBL;Acc:A0A178VJ19]	-
AT3G62290	7564	9231	7145	7135	6199	8496	364.694	425.271	365.65	327.566	272.899	374.683	6886.77	8317.03	0.949537	0.0831351	0.999944	ARFA1E	3	23051544	23053893	+	1109	protein_coding	ADP-ribosylation factor A1E [Source:UniProtKB/TrEMBL;Acc:Q9M1P5]	Arf
AT3G25520	5616	5792	5910	9034	9528	9194	201.13	198.206	224.659	308.075	311.568	301.18	7884.39	6955.21	0.785923	0.452923	0.999944	ATL5	3	9269277	9271465	-	1493	protein_coding	RPL5A [Source:UniProtKB/TrEMBL;Acc:A0A178V891]	-
AT2G41430	8309	8557	6888	6687	7039	7583	320.78	315.661	282.253	245.82	248.126	267.776	7260.18	7714.32	1.03971	0.587654	0.999944	ERD15	2	17269158	17270542	+	1385	protein_coding	LSR1 [Source:UniProtKB/TrEMBL;Acc:A0A178VWR6]	-
AT4G32410	8728	7087	7346	7249	6860	7373	110.563	85.7819	98.7713	87.4378	79.3451	85.4298	7532.2	7332.25	1.07327	0.819884	0.999944	CESA1	4	15640490	15646844	-	4221	protein_coding	Cellulose synthase A catalytic subunit 1 [UDP-forming] [Source:UniProtKB/Swiss-Prot;Acc:O48946]	-
AT1G07890	6892	5963	6402	8740	8647	7924	205.874	170.2	202.982	248.596	235.843	216.507	7950.32	6791.44	0.939401	0.133989	0.999944	APX1	1	2437281	2439665	+	1790	protein_coding	MEE6 [Source:UniProtKB/TrEMBL;Acc:A0A178W5I1]	-
AT5G10450	8628	7088	7609	7445	7423	6109	254.18	199.524	237.928	208.845	199.671	164.617	7738.85	7030.86	1.14994	0.462464	0.999944	GRF6	5	3283853	3286537	-	1815	protein_coding	G-box regulating factor 6 [Source:TAIR;Acc:AT5G10450]	-
AT2G20890	6866	7600	7413	7353	8013	6856	275.412	291.294	315.616	280.848	293.478	251.548	7287.87	7362.66	1.00063	0.911049	0.999944	THF1	2	8987584	8989416	+	1333	protein_coding	THF1 [Source:UniProtKB/TrEMBL;Acc:A0A178VVV5]	-
AT1G72370	5820	5681	5968	8620	9225	8735	241.423	225.175	262.767	340.479	349.401	331.429	7723.78	6795.47	0.82366	0.39687	0.999944	RPSAA	1	27242845	27244931	-	1289	protein_coding	40S ribosomal protein SA [Source:UniProtKB/TrEMBL;Acc:A0A178WNA1]	-
AT4G29350	8652	6629	7873	7357	7032	6386	503.944	368.939	486.735	408.032	373.979	340.226	7595.46	7063.55	1.13189	0.598879	0.999944	PRO2	4	14449888	14451394	+	918	protein_coding	Profilin-2 [Source:UniProtKB/Swiss-Prot;Acc:Q42418]	-
AT2G34480	5415	5659	5991	9092	9098	8602	268.838	268.456	315.703	429.814	412.422	390.629	7699.17	6754.78	0.798999	0.423216	0.999944	-	2	14532624	14534409	-	1077	protein_coding	Ribosomal protein L18ae/LX family protein [Source:TAIR;Acc:AT2G34480]	-
AT5G05170	8228	6318	7290	7653	7062	7218	115.019	84.3912	108.166	101.868	90.1379	92.2924	7555.98	7010.24	1.05688	0.504048	0.999944	CESA3	5	1530132	1535558	-	3825	protein_coding	Cellulose synthase A catalytic subunit 3 [UDP-forming] [Source:UniProtKB/Swiss-Prot;Acc:Q941L0]	-
AT3G01120	7228	8107	6256	7554	7623	6922	157.042	168.305	144.271	156.279	151.226	137.563	7355.74	7127.61	1.01879	0.716424	0.999944	CGS1	3	38759	42159	-	2461	protein_coding	MTO1 [Source:UniProtKB/TrEMBL;Acc:A0A178VB36]	Cys_Met_Meta_PP
AT3G27850	6638	6601	7249	7232	8513	7199	370.107	351.674	428.997	383.951	433.386	367.142	7326.85	7082.32	0.964765	0.724695	0.999944	RPL12C	3	10324788	10325746	+	959	protein_coding	50S ribosomal protein L12-3, chloroplastic [Source:UniProtKB/Swiss-Prot;Acc:P36212]	-
AT1G78370	6673	8131	6802	6833	7057	7793	311.076	362.184	336.565	303.308	300.378	332.294	6750.83	7608.96	0.932616	0.0687393	0.999944	GSTU20	1	29484120	29485389	-	1147	protein_coding	Glutathione S-transferase U20 [Source:UniProtKB/Swiss-Prot;Acc:Q8L7C9]	GST_N
AT4G13770	8525	9845	6613	5865	5279	7119	238.78	263.487	196.602	156.422	135.007	182.387	6512.36	7891.29	1.07828	0.283295	0.999944	CYP83A1	4	7990429	7992429	-	1909	protein_coding	Cytochrome P450 83A1 [Source:UniProtKB/Swiss-Prot;Acc:P48421]	p450
AT5G47210	6139	5725	6066	8160	9058	8016	203.63	181.451	213.566	257.728	274.333	243.206	7630.37	6619.46	0.88414	0.260554	0.999944	RGGC	5	19168941	19171263	-	1612	protein_coding	RGG repeats nuclear RNA binding protein C [Source:UniProtKB/Swiss-Prot;Acc:Q9LVT8]	-
AT5G17230	8115	7900	7336	7000	7178	5469	172.94	160.87	165.941	142.048	139.674	106.608	7339.63	6996.71	1.17138	0.744187	0.999944	PSY	5	5659554	5662997	-	2509	protein_coding	PHYTOENE SYNTHASE [Source:UniProtKB/TrEMBL;Acc:F4KGX7]	-
AT1G48300	7275	11947	7407	4257	4935	7174	322.281	505.709	348.281	179.57	199.614	290.693	5447.51	8889.51	1.00607	0.0156007	0.999944	-	1	17847042	17848338	+	1207	protein_coding	unknown protein; FUNCTIONS IN: molecular_function unknown; INVOLVED IN: biological_process unknown; LOCATED IN: endomembrane system; EXPRESSED IN: 24 plant structures; EXPRESSED DURING: 15 growth stages; Ha. [Source:TAIR;Acc:AT1G48300]	-
AT3G54210	6318	6526	7545	7736	8119	6723	338.839	334.426	429.496	395.055	397.575	329.799	7258.1	7015.96	0.973017	0.761766	0.999944	RPL17	3	20067540	20068614	-	997	protein_coding	50S ribosomal protein L17, chloroplastic [Source:UniProtKB/Swiss-Prot;Acc:Q9M385]	-
AT1G35710	7723	8030	4424	5456	6271	11022	100.06	99.4099	60.8381	67.3095	74.1846	130.619	6414.08	7723.51	0.845526	0.362582	0.999944	-	1	13220471	13224681	+	4127	protein_coding	Probable leucine-rich repeat receptor-like protein kinase At1g35710 [Source:UniProtKB/Swiss-Prot;Acc:Q9LP24]	Pkinase
AT3G25690	8596	9395	7315	5827	6504	5276	103.357	107.939	93.356	66.7136	71.4043	58.0254	6909.14	7419.75	1.21199	0.70999	0.999944	CHUP1	3	9352444	9357953	+	4447	protein_coding	Hydroxyproline-rich glycoprotein family protein [Source:UniProtKB/TrEMBL;Acc:A0A1I9LT48]	-
AT3G05590	5050	5656	5693	8195	9040	9229	211.782	226.646	253.411	327.247	346.154	354.018	7261.54	6842.28	0.738137	0.735834	0.999944	RPL18B	3	1621355	1623052	+	1275	protein_coding	RPL18 [Source:UniProtKB/TrEMBL;Acc:A0A178V8M9]	-
AT4G09320	6290	5096	7235	8246	8631	7080	747.389	578.583	912.476	932.969	936.397	769.487	7576.37	6545.02	0.948617	0.310924	0.999944	NDK1	4	5923484	5924366	+	450	protein_coding	Nucleoside diphosphate kinase [Source:UniProtKB/TrEMBL;Acc:A0A178UXQ6]	NDK
AT1G32080	7372	7388	7540	7244	7561	5146	196.207	187.887	213.003	183.584	183.743	125.277	7284.26	6801.25	1.15612	0.643618	0.999944	PLGG1	1	11537242	11539896	-	2009	protein_coding	Plastidal glycolate/glycerate translocator 1, chloroplastic [Source:UniProtKB/Swiss-Prot;Acc:Q9FVQ4]	-
AT2G39010	8239	7701	7542	6555	5856	6346	205.092	183.173	199.273	155.373	133.1	144.493	6821.25	7282.49	1.11337	0.660786	0.999944	PIP2-6	2	16291280	16294101	+	2148	protein_coding	Probable aquaporin PIP2-6 [Source:UniProtKB/Swiss-Prot;Acc:Q9ZV07]	-
AT1G07320	6337	5441	7498	8240	8467	6213	216.787	177.856	272.259	268.414	264.473	194.412	7539.05	6481.65	1.00858	0.288037	0.999944	RPL4	1	2248967	2250529	+	1563	protein_coding	RPL4 [Source:UniProtKB/TrEMBL;Acc:A0A384KN11]	-
AT1G78040	7035	5584	7135	7849	6631	7777	198.292	150.393	213.463	210.661	170.657	200.505	7074.37	6888.26	0.956452	0.832622	0.999944	-	1	29344539	29347183	+	1897	protein_coding	Allergen, putative [Source:UniProtKB/TrEMBL;Acc:Q8LD45]	-
AT1G25440	7720	7833	7878	6196	6511	5360	237.644	230.397	257.402	181.613	183.003	150.92	6730.84	7138.3	1.15845	0.719259	0.999944	COL16	1	8933716	8935544	-	1737	protein_coding	Zinc finger protein CONSTANS-LIKE 16 [Source:UniProtKB/Swiss-Prot;Acc:Q8RWD0]	CCT
AT5G41700	7304	10027	6869	5490	5513	6268	271.023	355.513	270.536	193.975	186.782	212.738	6042.96	7776.81	1.06643	0.135343	0.999944	UBC8	5	16675582	16677525	+	1441	protein_coding	ubiquitin conjugating enzyme 8 [Source:TAIR;Acc:AT5G41700]	UQ_con
AT3G26570	6980	7602	6550	6863	7145	6166	151.653	157.821	151.051	141.984	141.743	122.539	6893.91	6831.06	1.05385	0.925694	0.999944	PHT2;1	3	9756007	9758701	+	2461	protein_coding	phosphate transporter 2;1 [Source:TAIR;Acc:AT3G26570]	-
AT5G02960	5598	5387	5615	7840	8709	7856	399.631	367.463	425.464	532.931	567.672	512.98	7229.8	6293.32	0.852831	0.319961	0.999944	RPS23B	5	693079	694515	-	749	protein_coding	40S ribosomal protein S23-2 [Source:UniProtKB/Swiss-Prot;Acc:P49201]	Ribosomal_S12
AT1G52220	7558	7278	7128	6521	6910	5571	383.784	353.128	384.18	315.299	320.377	258.753	6906.91	6748.38	1.13247	0.861554	0.999944	CURT1C	1	19453435	19454765	-	1053	protein_coding	CURT1C [Source:UniProtKB/TrEMBL;Acc:A0A178WBD4]	-
AT2G28000	5607	5826	7081	7192	7695	7499	134.926	133.96	180.861	164.794	169.074	165.059	6702.1	6860.61	0.873727	0.845504	0.999944	CPN60A1	2	11926446	11929488	+	2222	protein_coding	SLP [Source:UniProtKB/TrEMBL;Acc:A0A178VZW6]	-
AT2G37660	5679	5574	6885	7623	8316	6782	228.656	214.446	294.24	292.257	305.723	249.77	7063.13	6480.58	0.922914	0.504916	0.999944	-	2	15795213	15797059	-	1328	protein_coding	Uncharacterized protein At2g37660, chloroplastic [Source:UniProtKB/Swiss-Prot;Acc:O80934]	-
AT1G17220	7082	6528	7104	6966	7267	5781	99.8611	87.955	106.324	93.5301	93.5617	74.5616	7001.07	6559.16	1.08815	0.569133	0.999944	FUG1	1	5885007	5890500	+	3792	protein_coding	Translation initiation factor IF-2, chloroplastic [Source:UniProtKB/Swiss-Prot;Acc:Q9SHI1]	GTP_EFTU
AT3G14310	6722	5784	4328	7285	8098	8468	154.724	127.212	105.739	159.668	170.192	178.284	7242.75	6146.45	0.899718	0.266959	0.999944	PME3	3	4771833	4775258	-	2323	protein_coding	Pectinesterase/pectinesterase inhibitor 3 [Source:UniProtKB/Swiss-Prot;Acc:O49006]	-
AT5G04590	7298	7098	6409	6719	6704	6332	117.36	109.067	109.394	102.884	98.4359	93.1387	6817.62	6666.13	1.06166	0.812816	0.999944	SIR	5	1319074	1323364	+	3325	protein_coding	SIR [Source:UniProtKB/TrEMBL;Acc:A0A178UPZ1]	-
AT3G58610	5966	6005	6354	7260	8030	6923	139.484	134.152	157.68	161.624	171.42	148.05	6953.12	6472.73	0.935389	0.456627	0.999944	-	3	21671433	21675090	+	2287	protein_coding	Ketol-acid reductoisomerase, chloroplastic [Source:UniProtKB/Swiss-Prot;Acc:Q05758]	-
AT2G43030	6180	5714	6820	7137	8113	6518	303.996	268.571	356.082	334.289	364.387	293.269	7012.52	6419.79	0.976874	0.424639	0.999944	RPL3A	2	17894796	17895882	+	1087	protein_coding	50S ribosomal protein L3-1, chloroplastic [Source:UniProtKB/Swiss-Prot;Acc:Q9SKX4]	-
AT3G15360	7304	7707	7304	5868	6624	5553	334.369	337.125	354.906	255.79	276.878	232.523	6515.78	6948.01	1.11903	0.658487	0.999944	ATHM4	3	5188241	5189836	+	1168	protein_coding	TRX-M4 [Source:UniProtKB/TrEMBL;Acc:A0A178VJ83]	-
AT5G54600	5881	6466	6624	7057	7581	6654	312.27	328.061	373.324	356.802	367.543	323.172	6716.33	6638.21	0.946368	0.896239	0.999944	RPL24	5	22182843	22184610	+	1007	protein_coding	SVR8 [Source:UniProtKB/TrEMBL;Acc:A0A178U954]	KOW
AT4G32020	7788	7930	6383	5532	6194	6215	195.046	189.768	169.677	131.923	141.64	142.372	6437.15	6893.32	1.09798	0.629857	0.999944	-	4	15487914	15490048	+	2135	protein_coding	AT4g32020/F10N7_170 [Source:UniProtKB/TrEMBL;Acc:O49389]	-
AT1G21500	6955	5417	7549	7451	7693	4974	424.039	315.579	488.523	432.565	428.26	277.388	7250.07	6102.49	1.14559	0.27754	0.999944	-	1	7529705	7531108	-	877	protein_coding	F24J8.11 protein [Source:UniProtKB/TrEMBL;Acc:Q9LPK9]	-
AT3G02730	7672	7486	7072	5824	6457	5286	435.016	405.59	425.624	314.446	334.295	274.155	6575.51	6706.63	1.16178	0.899074	0.999944	TRXF1	3	588266	589693	-	943	protein_coding	TRXF1 [Source:UniProtKB/TrEMBL;Acc:A0A178VBJ7]	-
AT3G26740	7204	11871	7197	3386	3853	6087	360.671	567.891	382.451	161.418	176.132	278.749	4797.88	8445.79	1.07317	0.0253545	0.999944	CCL	3	9827682	9828917	+	1068	protein_coding	Light-regulated protein 1, chloroplastic [Source:UniProtKB/Swiss-Prot;Acc:Q96500]	-
AT5G14780	7972	11695	6517	4256	4377	4720	175.416	245.891	152.208	89.1727	87.939	94.9984	5511.69	7709.46	1.22763	0.209628	0.999944	FDH1	5	4776733	4779526	+	2430	protein_coding	Formate dehydrogenase, mitochondrial [Source:UniProtKB/TrEMBL;Acc:A0A178UHK7]	2-Hacid_dh_C
AT3G09500	4886	5038	5583	8042	7693	8242	307.719	303.179	373.212	482.273	442.384	474.794	6731.88	6288.37	0.772921	0.682322	0.999944	RPL35A	3	2916922	2918247	+	849	protein_coding	60S ribosomal protein L35-1 [Source:UniProtKB/Swiss-Prot;Acc:Q9SF53]	-
AT4G39090	8209	8100	5976	5309	5320	6497	261.115	246.188	201.761	160.798	154.509	189.028	6234.39	6889.33	1.10158	0.553266	0.999944	RD19A	4	18215542	18217616	-	1681	protein_coding	RD19A [Source:UniProtKB/TrEMBL;Acc:A0A178V006]	Peptidase_C1
AT5G14320	6005	5639	6995	7015	7524	6189	204.905	183.858	253.346	227.927	234.418	193.167	6727.33	6355.51	0.986893	0.627356	0.999944	RPS13	5	4617218	4618981	-	1567	protein_coding	30S ribosomal protein S13, chloroplastic [Source:UniProtKB/Swiss-Prot;Acc:P42732]	-
AT3G18490	7907	7898	6666	5699	5407	5742	191.74	183.003	171.574	131.591	119.718	127.361	6285.58	6837.3	1.13895	0.607832	0.999944	ASPG1	3	6348628	6350832	-	2205	protein_coding	Protein ASPARTIC PROTEASE IN GUARD CELL 1 [Source:UniProtKB/Swiss-Prot;Acc:Q9LS40]	-
AT1G49750	6972	7078	6366	5596	5759	7438	182.562	177.094	176.932	139.527	137.69	178.148	6040.74	6991.89	0.971901	0.171787	0.999944	-	1	18410857	18413016	-	2042	protein_coding	AT1G49750 protein [Source:UniProtKB/TrEMBL;Acc:Q9FXA1]	-
AT5G49720	7589	6693	6196	6351	5571	6783	159.757	134.628	138.444	127.305	107.081	130.608	6441.28	6597.14	1.04876	0.8454	0.999944	KOR	5	20197391	20200468	-	2540	protein_coding	Endoglucanase 25 [Source:UniProtKB/Swiss-Prot;Acc:Q38890]	-
AT5G58140	7455	8300	7297	5381	5913	4833	55.9777	59.5506	58.1565	38.4732	40.5395	33.1938	6184.85	6913.82	1.18823	0.549538	0.999944	PHOT2	5	23523825	23533111	+	7121	protein_coding	Phototropin-2 [Source:UniProtKB/Swiss-Prot;Acc:P93025]	Pkinase
AT1G16880	6846	7629	6288	5970	6325	6075	219.194	233.399	213.693	182.01	184.908	177.914	6297.7	6715.63	1.05189	0.563233	0.999944	ACR11	1	5773512	5776308	+	1670	protein_coding	ACR11 [Source:UniProtKB/TrEMBL;Acc:A0A178WLF3]	-
AT5G09810	6554	5675	6189	6835	7125	6729	193.4	160.013	193.846	192.051	191.972	181.624	6731.9	6242.95	0.988556	0.361407	0.999944	ACT7	5	3052062	3054691	+	1812	protein_coding	AtACT7 [Source:UniProtKB/TrEMBL;Acc:A0A178UEW4]	Actin
AT4G20260	7775	6221	6530	6868	5573	5926	216.638	165.628	193.123	182.218	141.783	151.031	6675.26	6294.27	1.11794	0.670948	0.999944	PCAP1	4	10940414	10943561	+	1919	protein_coding	plasma-membrane associated cation-binding protein 1 [Source:TAIR;Acc:AT4G20260]	-
AT5G24930	7361	6977	6866	6059	6474	5082	361.424	327.333	357.825	283.276	290.239	228.238	6550.84	6399.89	1.1609	0.873906	0.999944	COL4	5	8589457	8590949	+	1089	protein_coding	Zinc finger protein CONSTANS-LIKE 4 [Source:UniProtKB/Swiss-Prot;Acc:Q940T9]	CCT
AT1G58602	7422	7198	5721	5795	6547	6033	73.5321	68.1409	60.161	54.6685	59.2245	54.6716	6508.27	6353.69	1.08999	0.838622	0.999944	-	1	21746354	21766048	+	5397	protein_coding	Putative uncharacterized protein [Source:UniProtKB/TrEMBL;Acc:Q0WV58]	NB-ARC
AT4G05050	6990	6897	6055	6276	6407	6075	260.637	245.731	239.64	222.828	218.131	207.194	6473.24	6389.92	1.06093	0.893391	0.999944	UBQ11	4	2588004	2589437	-	1434	protein_coding	Polyubiquitin [Source:UniProtKB/TrEMBL;Acc:Q8H0Y0]	ubiquitin
AT5G18380	5517	4287	5738	8332	8167	6595	269.893	200.393	297.945	388.12	364.799	295.104	7192.85	5579.82	0.922488	0.101588	0.999944	RPS16C	5	6089712	6090804	-	1093	protein_coding	40S ribosomal protein S16-3 [Source:UniProtKB/Swiss-Prot;Acc:Q42340]	-
AT3G59780	6531	7088	6896	5996	6896	5137	127.729	132.457	143.151	111.66	123.143	91.895	6377.21	6464.64	1.10427	0.921048	0.999944	-	3	22086333	22090529	+	2734	protein_coding	Rhodanese/Cell cycle control phosphatase superfamily protein [Source:UniProtKB/TrEMBL;Acc:F4J9G2]	-
AT3G13920	5964	5141	5597	7487	7590	6674	124.325	102.402	123.841	148.613	144.466	127.256	6888.58	5833.93	0.951151	0.106774	0.999944	EIF4A1	3	4592248	4595080	-	2565	protein_coding	Eukaryotic translation initiation factor 4A1 [Source:UniProtKB/TrEMBL;Acc:A0A1I9LSZ7]	DEAD
AT4G35450	6527	6198	6511	6865	6720	5509	186.63	169.34	197.607	186.911	175.444	144.083	6605.22	6148.55	1.07364	0.503442	0.999944	AKR2	4	16839526	16842173	+	1870	protein_coding	Ankyrin repeat-containing protein 2 [Source:UniProtKB/TrEMBL;Acc:F4JN13]	-
AT1G67430	4968	4516	5136	7967	8385	7357	318.893	276.986	349.925	486.952	491.439	431.953	6952.89	5675.06	0.829481	0.225817	0.999944	RPL17B	1	25262134	25263857	+	833	protein_coding	60S ribosomal protein L17-2 [Source:UniProtKB/Swiss-Prot;Acc:P51413]	-
AT4G09010	6139	5594	7256	7222	7240	4788	223.604	194.691	280.522	250.477	240.782	159.518	6752.03	5995.16	1.10794	0.446079	0.999944	APX4	4	5777397	5779572	-	1468	protein_coding	ascorbate peroxidase 4 [Source:TAIR;Acc:AT4G09010]	-
AT4G14880	7047	6235	6346	6032	6234	6279	222.433	188.049	212.609	181.294	179.665	181.283	6358.58	6342.76	1.05011	0.980452	0.999944	OASA1	4	8517960	8520596	-	1694	protein_coding	Cysteine synthase 1 [Source:UniProtKB/Swiss-Prot;Acc:P47998]	PALP
AT5G35970	7187	7439	6937	6014	6511	4045	110.586	109.373	113.295	88.114	91.4754	56.9304	6487.86	6251.36	1.24963	0.844905	0.999944	-	5	14118755	14123362	-	3475	protein_coding	P-loop containing nucleoside triphosphate hydrolases superfamily protein [Source:UniProtKB/TrEMBL;Acc:F4K1G7]	-
AT2G33800	5364	5724	6177	6821	7072	6871	219.108	223.413	267.814	265.305	263.763	256.721	6301.28	6299.36	0.892469	0.997151	0.999944	RPS5	2	14300672	14302496	-	1309	protein_coding	30S ribosomal protein S5, chloroplastic [Source:UniProtKB/Swiss-Prot;Acc:P93014]	-
AT3G01480	6277	5668	6843	6754	7379	5100	179.866	155.191	208.128	184.283	193.062	133.672	6689.86	5966.85	1.09018	0.388476	0.999944	CYP38	3	188321	190892	+	1866	protein_coding	Peptidyl-prolyl cis-trans isomerase CYP38, chloroplastic [Source:UniProtKB/Swiss-Prot;Acc:Q9SSA5]	Pro_isomerase
AT1G01620	6839	4719	6524	7340	6408	6165	236.075	155.649	239.033	241.258	201.968	194.654	6770.16	5873.54	1.04506	0.28991	0.999944	PIP1-3	1	225665	227543	-	1549	protein_coding	TMP-B [Source:UniProtKB/TrEMBL;Acc:A0A178WIA6]	-
AT4G35830	6816	7147	6105	5658	6617	5643	104.158	104.359	99.0232	82.3295	92.3269	78.8764	6276.9	6354.42	1.08202	0.91667	0.999944	ACO1	4	16972569	16978161	-	3499	protein_coding	Aconitate hydratase [Source:UniProtKB/TrEMBL;Acc:A0A178V2T4]	Aconitase
AT4G15545	6842	8389	5921	5568	5751	5470	240.368	281.608	220.788	186.261	184.476	175.773	5984.33	6641.07	1.0972	0.490497	0.999944	-	4	8875656	8877799	+	1522	protein_coding	Uncharacterized protein At4g15545 [Source:UniProtKB/Swiss-Prot;Acc:Q93W28]	-
AT1G02560	6815	7276	5760	5793	6043	5996	246.38	251.347	221.029	199.421	199.478	198.278	6140.47	6381.93	1.0556	0.727715	0.999944	CLPP5	1	537740	540127	+	1479	protein_coding	ATP-dependent Clp protease proteolytic subunit [Source:UniProtKB/TrEMBL;Acc:A0A178WMF0]	-
AT1G07930	5744	5816	5442	6498	6999	7156	162.16	156.889	163.07	174.677	180.413	184.787	6303.27	6150.89	0.904544	0.772421	0.999944	A1	1	2458184	2460817	+	1894	protein_coding	Elongation factor 1-alpha 4 [Source:UniProtKB/Swiss-Prot;Acc:Q8GTY0]	GTP_EFTU
AT4G30960	6267	10655	7468	4057	4930	3909	155.425	252.495	196.585	95.806	111.637	88.6743	5033.65	7459.65	1.20499	0.119013	0.999944	CIPK6	4	15067028	15069183	+	2156	protein_coding	CBL-interacting serine/threonine-protein kinase 6 [Source:UniProtKB/Swiss-Prot;Acc:O65554]	Pkinase
AT1G67700	6171	6154	6553	6533	6419	5335	283.716	270.35	319.783	286.002	269.463	224.355	6279.44	6094.67	1.06322	0.792856	0.999944	HHL1	1	25374072	25376085	+	1163	protein_coding	Protein HHL1, chloroplastic [Source:UniProtKB/Swiss-Prot;Acc:Q8LDL0]	-
AT3G45780	7579	6771	6733	5135	5327	5563	111.149	94.8822	104.806	71.7068	71.3308	74.6231	5962.85	6434.96	1.1343	0.638857	0.999944	PHOT1	3	16816721	16824210	+	3646	protein_coding	RPT1 [Source:UniProtKB/TrEMBL;Acc:A0A178VFT4]	Pkinase
AT2G18020	5147	4409	5374	7434	8045	6655	233.822	191.387	259.129	321.575	333.704	276.536	6733.07	5505.89	0.888406	0.173921	0.999944	RPL8A	2	7837067	7838476	+	1177	protein_coding	EMB2296 [Source:UniProtKB/TrEMBL;Acc:A0A178VSS0]	Ribosomal_L2_C
AT5G35170	6748	7503	6669	5213	6092	4673	147.754	156.978	154.992	108.687	121.794	93.5903	5942.82	6372.16	1.15958	0.676546	0.999944	-	5	13419080	13423882	+	2442	protein_coding	Adenylate kinase 5, chloroplastic [Source:UniProtKB/Swiss-Prot;Acc:Q8VYL1]	ADK
AT5G50950	8586	8364	6639	4938	4587	3777	179.895	167.449	147.644	98.516	87.7525	72.3847	6012.3	6362.29	1.35664	0.824625	0.999944	FUM2	5	20729431	20733941	+	2552	protein_coding	AT5G50950 protein [Source:UniProtKB/TrEMBL;Acc:B9DFR5]	-
AT4G24190	5565	4800	4281	6111	6751	9371	98.1073	80.857	80.1065	102.583	108.669	151.11	6037.01	6089.97	0.773679	0.962247	0.999944	HSP90-7	4	12551552	12556058	-	3033	protein_coding	Endoplasmin homolog [Source:UniProtKB/Swiss-Prot;Acc:Q9STX5]	HATPase_c
AT2G35260	6844	6785	6257	5818	6108	5026	194.86	184.588	189.089	157.73	158.787	130.89	6179.06	6096.77	1.13409	0.920514	0.999944	-	2	14849357	14852045	+	1878	protein_coding	At2g35260/T4C15.7 [Source:UniProtKB/TrEMBL;Acc:O82167]	-
AT1G07920	5725	5193	5590	6856	7249	6195	164.755	142.798	170.75	187.872	190.477	163.071	6492.53	5697.74	0.965734	0.155878	0.999944	A1	1	2454771	2457321	+	1858	protein_coding	Elongation factor 1-alpha 4 [Source:UniProtKB/Swiss-Prot;Acc:Q8GTY0]	GTP_EFTU
AT4G03520	6191	7244	6306	5294	5966	5799	264.614	295.849	286.083	215.458	232.829	226.713	5738.15	6508.79	1.02841	0.264687	0.999944	ATHM2	4	1562203	1564204	-	1251	protein_coding	Thioredoxin M2, chloroplastic [Source:UniProtKB/Swiss-Prot;Acc:Q9SEU8]	-
AT1G01060	6597	7059	4881	6794	5787	5613	103.11	105.424	80.975	101.113	82.587	80.2459	6312.97	5869.1	1.07015	0.54737	0.999944	LHY	1	33365	37871	-	3421	protein_coding	LHY1 [Source:UniProtKB/TrEMBL;Acc:A0A178W761]	-
AT2G16600	5404	5554	5742	5973	6509	7528	216.767	212.875	244.472	228.139	238.394	276.204	5860.4	6291.38	0.856036	0.471141	0.999944	CYP19-1	2	7200423	7201755	+	1333	protein_coding	Peptidyl-prolyl cis-trans isomerase [Source:UniProtKB/TrEMBL;Acc:A0A178VVJ7]	Pro_isomerase
AT4G02920	6740	7968	6253	5203	5491	5053	164.861	186.229	162.343	121.183	122.634	113.052	5748	6492.69	1.12511	0.449715	0.999944	-	4	1292483	1295263	+	2186	protein_coding	Uncharacterized protein At4g02920 [Source:UniProtKB/TrEMBL;Acc:Q8RXG5]	-
AT3G04840	4573	4665	4867	7157	7931	7508	204.96	199.784	231.535	305.441	324.563	307.797	6409.05	5673.33	0.784677	0.469347	0.999944	RPS3AA	3	1329571	1331642	+	1193	protein_coding	40S ribosomal protein S3a-1 [Source:UniProtKB/Swiss-Prot;Acc:Q9CAV0]	-
AT2G41840	4827	4247	5048	7865	7582	7004	194.059	163.147	215.409	301.081	278.319	257.558	6618.73	5443.42	0.838331	0.239792	0.999944	RPS2C	2	17459685	17461539	-	1330	protein_coding	40S ribosomal protein S2-3 [Source:UniProtKB/Swiss-Prot;Acc:P49688]	-
AT3G52590	4609	4390	5243	7584	7656	7087	265.849	241.954	320.993	416.538	403.212	373.907	6474.93	5587.75	0.813144	0.379729	0.999944	RPL40B	3	19505379	19506932	+	927	protein_coding	Ubiquitin-60S ribosomal protein L40-1 [Source:UniProtKB/Swiss-Prot;Acc:B9DHA6]	ubiquitin
AT3G49910	4401	3601	4842	8240	8292	7171	191.785	149.943	223.963	341.916	329.933	285.835	6818.04	5208.39	0.787972	0.198654	0.999944	RPL26A	3	18504164	18505390	+	1227	protein_coding	60S ribosomal protein L26-1 [Source:UniProtKB/Swiss-Prot;Acc:P51414]	KOW
AT1G02500	5600	7160	5998	5624	5567	6588	171.006	208.918	194.409	163.529	155.22	184.013	5517.6	6616.99	0.929434	0.0175568	0.999944	SAM1	1	518091	520495	+	1751	protein_coding	S-adenosylmethionine synthase [Source:UniProtKB/TrEMBL;Acc:A0A178WES1]	-
AT5G02870	4654	4318	5068	7416	7733	7234	150.544	133.462	174.004	228.42	228.395	214.036	6459.56	5546.44	0.808448	0.368623	0.999944	RPL4D	5	657675	659800	+	1653	protein_coding	60S ribosomal protein L4-2 [Source:UniProtKB/Swiss-Prot;Acc:P49691]	-
AT5G47110	6231	6989	6240	5729	6011	5202	281.156	301.332	298.856	246.148	247.651	214.7	5908.54	6213.01	1.07839	0.683416	0.999944	LIL3.2	5	19133986	19135414	-	1185	protein_coding	Light-harvesting complex-like protein 3 isotype 2, chloroplastic [Source:UniProtKB/Swiss-Prot;Acc:Q6NKS4]	-
AT1G76180	7215	8329	6835	4277	3670	5982	326.383	360.018	328.183	184.229	151.586	247.52	5036.06	7116.22	1.08139	0.10006	0.999944	ERD14	1	28586663	28587931	-	1182	protein_coding	Dehydrin ERD14 [Source:UniProtKB/Swiss-Prot;Acc:P42763]	-
AT5G08280	5050	5233	6069	6435	6923	6469	164.347	162.728	209.64	199.41	205.716	192.566	6020	5972.02	0.892454	0.94284	0.999944	HEMC	5	2663499	2665826	-	1643	protein_coding	Porphobilinogen deaminase, chloroplastic [Source:UniProtKB/Swiss-Prot;Acc:Q43316]	-
AT1G49240	6009	6382	5149	6162	5264	7091	178.006	180.646	161.898	173.812	142.38	192.137	5739.37	6209.51	0.928095	0.441417	0.999944	ACT8	1	18215800	18218339	+	1805	protein_coding	Actin-8 [Source:UniProtKB/Swiss-Prot;Acc:Q96293]	Actin
AT4G24280	5434	5868	5913	6257	6639	5906	103.622	106.92	119.681	113.612	115.594	103.014	6004.59	5946.63	0.963826	0.906222	0.999944	HSP70-6	4	12589810	12593800	+	2804	protein_coding	Heat shock 70 kDa protein 6, chloroplastic [Source:UniProtKB/Swiss-Prot;Acc:Q9STW6]	HSP70
AT3G23810	5674	4790	6314	6742	5929	6441	157.033	126.671	185.478	177.672	149.825	163.052	6023	5907.04	0.944936	0.876961	0.999944	SAHH2	3	8587622	8589754	-	1932	protein_coding	Adenosylhomocysteinase [Source:UniProtKB/TrEMBL;Acc:A0A178VEP9]	-
AT3G63520	6333	8680	16196	91	61	99	175.362	229.66	182.106	4.04905	3.01398	4.54839	5335.25	6626	5.20381	0.23737	0.999944	CCD1	3	23452808	23456078	+	1931	protein_coding	Carotenoid 9,10(9',10')-cleavage dioxygenase 1 [Source:UniProtKB/Swiss-Prot;Acc:O65572]	RPE65
AT5G21020	7240	7532	6945	4774	4745	4594	430.135	427.579	437.95	270.07	257.398	249.649	5545.15	6457.62	1.19755	0.448213	0.999944	-	5	7138762	7139661	+	900	protein_coding	At5g21020 [Source:UniProtKB/TrEMBL;Acc:Q3E985]	-
AT3G48560	5951	5575	6156	6178	6449	5480	128.982	115.458	141.62	127.501	127.625	108.641	6096.89	5804.99	1.03581	0.62019	0.999944	ALS	3	18001283	18003749	-	2467	protein_coding	Acetolactate synthase, chloroplastic [Source:UniProtKB/Swiss-Prot;Acc:P17597]	TPP_enzyme_N
AT3G49010	4421	4615	4608	7012	7452	7590	153.8	153.407	170.151	232.276	236.707	241.518	6158.79	5588.12	0.765279	0.571606	0.999944	RPL13B	3	18166708	18168700	-	1537	protein_coding	60S ribosomal protein L13-1 [Source:UniProtKB/Swiss-Prot;Acc:P41127]	-
AT3G13460	5405	6261	5295	6085	6126	6430	93.5592	103.556	97.2844	100.295	96.8212	101.806	5777.12	6015.04	0.924585	0.536685	0.999944	ECT2	3	4384563	4388592	-	3089	protein_coding	ECT2 [Source:UniProtKB/TrEMBL;Acc:A0A384L1F9]	YTH
AT2G24270	6487	7218	6112	5079	5141	5321	147.914	157.262	147.923	110.274	107.033	110.977	5510.4	6278.99	1.08605	0.360823	0.999944	ALDH11A3	2	10326918	10330048	-	2345	protein_coding	aldehyde dehydrogenase 11A3 [Source:TAIR;Acc:AT2G24270]	Aldedh
AT1G52300	4082	4385	4555	6861	7589	7802	318.633	327.06	377.392	509.957	540.885	557.052	6035.73	5559.87	0.718667	0.669117	0.999944	RPL37B	1	19474898	19476234	-	685	protein_coding	60S ribosomal protein L37-2 [Source:UniProtKB/Swiss-Prot;Acc:Q43292]	-
AT3G09840	5595	6011	5435	5917	6032	6232	103.338	106.083	106.548	104.061	101.724	105.283	5757.92	5921.68	0.953173	0.62625	0.999944	CDC48A	3	3019249	3023052	+	2895	protein_coding	CDC48A [Source:UniProtKB/TrEMBL;Acc:A0A384KA82]	AAA
AT1G35720	4881	7753	5300	5867	4344	6983	187.76	284.973	216.4	214.901	152.576	245.702	4965.67	6681.34	0.844467	0.0214498	0.999944	ANN1	1	13225168	13227239	+	1390	protein_coding	Annexin [Source:UniProtKB/TrEMBL;Acc:A0A178WGZ8]	-
AT4G01310	5276	4970	6059	6352	6753	5711	249.652	224.712	304.311	286.199	291.763	247.181	6017.16	5643.38	0.965593	0.570738	0.999944	RPL5	4	543911	545566	-	1130	protein_coding	50S ribosomal protein L5, chloroplastic [Source:UniProtKB/Swiss-Prot;Acc:O04603]	-
AT1G04820	4444	4320	4725	6371	6996	8237	120.558	111.981	136.054	164.573	173.29	204.392	5813.48	5737.47	0.732005	0.942201	0.999944	TUBA4	1	1356084	1358547	-	1971	protein_coding	Tubulin alpha-2 chain [Source:UniProtKB/Swiss-Prot;Acc:B9DGT7]	Tubulin
AT2G24790	6374	6576	5644	5148	5550	5769	263.586	259.844	247.733	202.711	209.559	218.214	5622.6	6038.03	1.04331	0.518835	0.999944	COL3	2	10566836	10568145	+	1293	protein_coding	Zinc finger protein CONSTANS-LIKE 3 [Source:UniProtKB/Swiss-Prot;Acc:Q9SK53]	CCT
AT1G51200	6135	7034	5881	5024	5185	5559	227.488	249.222	231.463	177.387	175.548	188.544	5385.11	6209.05	1.04282	0.250992	0.999944	SAP2	1	18984281	18986653	+	1442	protein_coding	Zinc finger A20 and AN1 domain-containing stress-associated protein 2 [Source:UniProtKB/Swiss-Prot;Acc:Q8H0X0]	zf-A20
AT3G19820	4817	3831	4965	7552	7137	6491	95.5356	72.6007	104.519	142.619	129.243	117.753	6372.97	5114.93	0.870465	0.184225	0.999944	DIM	3	6879524	6882315	-	2696	protein_coding	Delta(24)-sterol reductase [Source:UniProtKB/Swiss-Prot;Acc:Q39085]	FAD_binding_4
AT5G08670	5393	5735	5234	5851	6126	6388	138.836	141.074	143.019	143.427	143.996	150.421	5696.34	5806.64	0.926466	0.760926	0.999944	-	5	2818091	2821251	-	2077	protein_coding	ATP synthase alpha/beta family protein [Source:TAIR;Acc:AT5G08670]	ATP-synt_ab
AT1G08520	5670	5370	5841	6284	6088	5436	114.708	103.807	125.425	121.053	112.458	100.592	5921.54	5608.73	1.0183	0.562846	0.999944	CHLD	1	2696381	2701022	+	2643	protein_coding	Mg-protoporphyrin IX chelatase [Source:UniProtKB/TrEMBL;Acc:A0A178W355]	-
AT3G62870	4652	4573	4838	6757	7152	6701	207.978	195.352	229.578	287.647	291.949	274.024	6060.49	5378.55	0.8415	0.397806	0.999944	RPL7AB	3	23242561	23244397	-	1196	protein_coding	60S ribosomal protein L7a-2 [Source:UniProtKB/Swiss-Prot;Acc:Q9LZH9]	-
AT3G09390	7194	9159	6643	3864	3760	4052	399.441	485.926	391.501	204.29	190.622	205.79	4921.81	6711.62	1.2493	0.233987	0.999944	MT2A	3	2889406	2890574	-	963	protein_coding	Metallothionein-like protein 2A [Source:UniProtKB/Swiss-Prot;Acc:P25860]	-
AT3G22235	5984	5869	6478	4763	5897	5658	465.74	436.472	535.155	352.988	419.069	402.798	5471.31	6075.23	1.02433	0.393903	0.999944	-	3	7854419	7855814	-	687	protein_coding	Cysteine-rich TM module stress tolerance protein [Source:UniProtKB/TrEMBL;Acc:Q8W472]	-
AT1G32470	5506	5224	6691	6132	6132	4907	355.132	321.957	458.07	376.603	361.126	289.496	5829.15	5704.66	1.05002	0.87575	0.999944	GDH3	1	11739304	11740399	-	829	protein_coding	Glycine cleavage system H protein 3, mitochondrial [Source:UniProtKB/Swiss-Prot;Acc:Q9LQL0]	-
AT2G29630	6521	8614	6089	3827	4364	5101	99.3381	125.385	98.4542	55.5121	60.7	71.077	4867.89	6660.26	1.10666	0.121567	0.999944	THIC	2	12666935	12671055	+	3510	protein_coding	Phosphomethylpyrimidine synthase, chloroplastic [Source:UniProtKB/Swiss-Prot;Acc:O82392]	-
AT1G09690	4204	4055	4809	7389	7442	6591	232.218	214.025	281.952	388.639	375.341	333.01	6204.49	5163.07	0.804711	0.301719	0.999944	RPL21A	1	3136188	3137684	-	968	protein_coding	60S ribosomal protein L21-1 [Source:UniProtKB/Swiss-Prot;Acc:Q43291]	-
AT3G15730	5982	6327	5554	5201	5392	6007	108.869	110.026	107.288	90.1304	89.6003	99.9969	5455.48	5998.21	0.998189	0.304542	0.999944	PLDALPHA1	3	5330194	5333745	+	2938	protein_coding	Phospholipase D alpha 1 [Source:UniProtKB/Swiss-Prot;Acc:Q38882]	C2
AT1G64510	5376	4531	5847	6738	6705	5247	313.814	252.724	362.27	374.517	357.367	280.154	6162.93	5275.65	1.01055	0.212483	0.999944	-	1	23954800	23956304	-	916	protein_coding	Translation elongation factor EF1B/ribosomal protein S6 family protein [Source:TAIR;Acc:AT1G64510]	-
AT1G70600	4581	3531	5143	7869	7628	5667	255.417	188.117	304.364	417.77	388.332	289.012	6549.86	4822.02	0.907607	0.0904998	0.999944	RPL27AC	1	26620821	26621779	-	959	protein_coding	60S ribosomal protein L27a-3 [Source:UniProtKB/Swiss-Prot;Acc:P49637]	-
AT3G11940	4247	4065	4427	7802	7139	6693	194.757	178.119	215.48	340.678	298.917	280.739	6259.4	5058.96	0.802461	0.240688	0.999944	RPS5B	3	3777824	3779545	-	1166	protein_coding	40S ribosomal protein S5-2 [Source:UniProtKB/Swiss-Prot;Acc:P51427]	-
AT1G12800	5049	5483	6018	6069	6347	5393	97.9568	101.645	123.928	112.118	112.435	95.7044	5718.83	5696.98	0.971375	0.970372	0.999944	-	1	4361551	4365414	-	2756	protein_coding	Nucleic acid-binding, OB-fold-like protein [Source:UniProtKB/TrEMBL;Acc:Q94AJ9]	S1
AT5G39740	4108	4253	4690	6868	7159	7268	156.896	155.209	190.125	249.769	249.652	253.903	5911.9	5397.74	0.752216	0.612078	0.999944	RPL5B	5	15903279	15905532	+	1400	protein_coding	RPL5B [Source:UniProtKB/TrEMBL;Acc:A0A178UJU5]	-
AT1G23130	8399	6818	6821	4329	4802	3065	531.471	412.239	458.128	260.836	277.445	177.4	5816.01	5696.48	1.4378	0.939132	0.999944	-	1	8200321	8201246	+	845	protein_coding	At1g23130/T26J12_10 [Source:UniProtKB/TrEMBL;Acc:O49304]	-
AT3G16370	7787	4830	6740	5130	4668	5017	217.88	129.132	200.168	136.676	119.256	128.4	5825.77	5627.65	1.19093	0.86133	0.999944	APG	3	5556710	5558982	+	1911	protein_coding	GDSL esterase/lipase APG [Source:UniProtKB/Swiss-Prot;Acc:Q9LU14]	Lipase_GDSL
AT1G78380	5565	6994	5632	5362	6121	4452	265.678	319.048	285.391	243.75	266.818	194.41	5593.75	5756.62	1.09691	0.841568	0.999944	GSTU19	1	29486387	29488007	-	1120	protein_coding	GSTU19 [Source:UniProtKB/TrEMBL;Acc:A0A178W4K6]	GST_N
AT5G19760	5754	6169	5457	5596	5628	5357	221.183	226.588	222.65	204.827	197.532	188.354	5580.57	5706.31	1.03105	0.805109	0.999944	DTC	5	6679306	6682054	-	1391	protein_coding	Mitochondrial dicarboxylate/tricarboxylate transporter DTC [Source:UniProtKB/Swiss-Prot;Acc:Q9C5M0]	Mito_carr
AT4G16190	6552	10018	5895	3529	3345	4506	163.402	238.729	156.047	83.8037	76.1698	102.789	4460.85	6863.72	1.16258	0.0972654	0.999944	RD19C	4	9171280	9173667	+	2144	protein_coding	Probable cysteine protease RD19C [Source:UniProtKB/Swiss-Prot;Acc:Q9SUL1]	Peptidase_C1
AT3G48140	5493	5885	4746	5392	5743	6505	387.48	396.667	355.348	362.174	369.897	419.719	5460.07	5714.57	0.926562	0.571649	0.999944	-	3	17778282	17779601	+	758	protein_coding	AT3G48140 protein [Source:UniProtKB/TrEMBL;Acc:Q42338]	-
AT1G76100	5846	5097	6470	5808	5753	4737	298.268	248.486	350.379	282.164	268.006	221.066	5720.93	5528.72	1.09136	0.806268	0.999944	PETE1	1	28553883	28554930	-	1048	protein_coding	plastocyanin 1 [Source:TAIR;Acc:AT1G76100]	-
AT3G27160	4909	4915	5540	6399	6451	5486	194.432	186.011	232.901	241.332	233.295	198.748	5811.43	5364.99	0.951737	0.458892	0.999944	GHS1	3	10017321	10019442	+	1350	protein_coding	Ribosomal protein S21 family protein [Source:UniProtKB/TrEMBL;Acc:A0A1I9LRJ3]	-
AT5G65730	8156	4601	5647	5874	5220	4193	296.666	159.913	218.02	203.448	173.366	139.505	6369.83	4893.96	1.28895	0.144005	0.999944	XTH6	5	26298728	26300529	+	1470	protein_coding	Xyloglucan endotransglucosylase/hydrolase [Source:UniProtKB/TrEMBL;Acc:Q0WUU2]	-
AT1G66100	11035	4266	5539	4701	5083	2800	594.798	219.714	316.895	241.276	250.161	138.047	6933	4306.05	1.59561	0.0921173	0.999944	-	1	24605538	24606722	-	992	protein_coding	Probable thionin-2.4 [Source:UniProtKB/Swiss-Prot;Acc:Q9C8D6]	-
AT5G07090	4177	3965	4664	6805	6854	6959	159.531	144.698	189.071	247.478	239.016	243.108	5819.19	5196.34	0.778318	0.520901	0.999944	RPS4B	5	2202364	2204150	+	1400	protein_coding	40S ribosomal protein S4-2 [Source:UniProtKB/Swiss-Prot;Acc:P49204]	Ribosomal_S4e
AT3G24830	4520	3615	4716	7344	6969	6203	237.41	181.43	262.919	367.3	334.221	298.013	6149.89	4862.38	0.862537	0.171508	0.999944	RPL13AB	3	9064525	9066180	+	1018	protein_coding	60S ribosomal protein L13a-2 [Source:UniProtKB/Swiss-Prot;Acc:Q9LRX8]	-
AT1G18080	4470	4306	4610	6752	7117	6017	164.948	151.829	180.563	237.247	239.795	203.092	5985.25	4992.29	0.870928	0.200758	0.999944	RACK1A	1	6222201	6224242	+	1449	protein_coding	RACK1A_AT [Source:UniProtKB/TrEMBL;Acc:A0A178WHX3]	WD40
AT1G09750	4036	2937	5024	6776	7002	7476	136.758	95.0924	180.692	218.626	216.634	231.709	5807.68	5152.55	0.732282	0.605474	0.999944	AED3	1	3157501	3159148	+	1578	protein_coding	Aspartyl protease AED3 [Source:UniProtKB/Swiss-Prot;Acc:O04496]	-
AT3G62250	4176	3896	4323	6981	7227	6642	225.091	200.658	247.325	358.296	355.679	327.467	5993.67	4949.38	0.798462	0.283572	0.999944	RPS27AC	3	23037018	23038009	+	992	protein_coding	Ubiquitin-40S ribosomal protein S27a-3 [Source:UniProtKB/Swiss-Prot;Acc:P59233]	ubiquitin
AT1G04270	4275	4086	4644	6696	7126	6415	247.653	226.175	285.552	369.36	376.925	339.919	5902.64	5057.63	0.823739	0.336942	0.999944	RPS15A	1	1141558	1143130	-	923	protein_coding	40S ribosomal protein S15-1 [Source:UniProtKB/Swiss-Prot;Acc:Q08112]	-
AT1G71500	5610	6084	5570	5590	5676	4694	241.518	250.274	254.524	229.154	223.117	184.843	5544.14	5511	1.07742	0.957976	0.999944	-	1	26935982	26937607	+	1242	protein_coding	Rieske (2Fe-2S) domain-containing protein [Source:UniProtKB/TrEMBL;Acc:Q9C9I7]	-
AT5G08690	4879	5169	4942	5823	6097	6260	118.42	119.878	127.316	134.576	135.118	138.976	5501.23	5473.68	0.891756	0.953419	0.999944	-	5	2825661	2828806	+	2203	protein_coding	ATP synthase subunit beta-2, mitochondrial [Source:UniProtKB/Swiss-Prot;Acc:P83484]	ATP-synt_ab
AT2G01250	4170	3819	4606	6861	7031	6673	185.808	162.599	217.84	291.1	286.053	271.97	5890.73	5037.17	0.795815	0.379181	0.999944	RPL7B	2	132578	134455	-	1200	protein_coding	60S ribosomal protein L7-2 [Source:UniProtKB/Swiss-Prot;Acc:P60040]	-
AT3G53430	4316	3915	4898	6692	6775	6457	191.039	165.582	230.116	282.05	273.813	261.423	5805.18	5107.38	0.825051	0.432551	0.999944	RPL12B	3	19809313	19810520	-	1208	protein_coding	60S ribosomal Protein L12-like [Source:UniProtKB/TrEMBL;Acc:Q0WW72]	-
AT5G11740	6126	4448	5552	5267	5413	6207	316.785	219.782	304.736	259.346	255.581	293.59	5533.23	5442.74	0.994295	0.896502	0.999944	AGP15	5	3783930	3784963	+	1034	protein_coding	ATAGP15 [Source:UniProtKB/TrEMBL;Acc:C0SVP3]	-
AT3G23820	6908	5629	5151	5283	4889	5126	142.12	110.656	112.481	103.493	91.8385	96.4613	5642.91	5344.37	1.12957	0.693335	0.999944	GAE6	3	8603212	8605810	+	2599	protein_coding	UDP-glucuronate 4-epimerase 6 [Source:UniProtKB/Swiss-Prot;Acc:Q9LIS3]	-
AT3G13120	4699	4560	5258	6236	6536	5590	162.73	150.892	193.272	205.634	206.669	177.07	5712.49	5178.04	0.924594	0.395229	0.999944	RPS10	3	4219310	4221666	-	1544	protein_coding	30S ribosomal protein S10, chloroplastic [Source:UniProtKB/Swiss-Prot;Acc:Q9LK61]	Ribosomal_S10
AT4G09000	5761	5820	5018	5375	5444	5442	211.275	203.946	195.33	187.697	182.294	182.55	5452.78	5458.02	1.02474	0.990523	0.999944	GRF1	4	5775210	5777481	+	1458	protein_coding	General regulatory factor 1 [Source:UniProtKB/TrEMBL;Acc:F4JJ94]	-
AT1G03680	5890	6419	5619	4667	5441	4720	329.088	342.692	333.229	248.292	277.574	241.219	5264.29	5647.19	1.09617	0.605701	0.999944	ATHM1	1	916772	918064	-	957	protein_coding	Thioredoxin M1, chloroplastic [Source:UniProtKB/Swiss-Prot;Acc:O48737]	-
AT3G61430	7667	5467	6846	4750	4492	3365	263.466	179.51	249.702	155.425	140.942	105.768	5604.72	5355.91	1.35764	0.851424	0.999944	PIP1-1	3	22733243	22735394	+	1556	protein_coding	PIP1A [Source:UniProtKB/TrEMBL;Acc:A0A178VIZ0]	-
AT1G76080	5838	5387	6116	5391	5669	4182	219.211	193.279	243.755	192.751	194.36	143.633	5555.19	5320.14	1.14488	0.770512	0.999944	CDSP32	1	28547786	28549586	-	1424	protein_coding	CDSP32 [Source:UniProtKB/TrEMBL;Acc:A0A178WHK1]	-
AT4G19170	7439	8080	6618	3105	3869	3311	175.923	182.583	166.12	69.9194	83.5429	71.6208	4791.7	6114.62	1.02769	0.40457	0.999944	CCD4	4	10481619	10483879	+	2261	protein_coding	Probable carotenoid cleavage dioxygenase 4, chloroplastic [Source:UniProtKB/Swiss-Prot;Acc:O49675]	RPE65
AT2G05380	4034	14897	3609	2584	3963	3301	235.993	832.725	224.097	143.94	211.685	176.636	3479.15	7253.64	1.08709	0.167524	0.999944	GRP3S	2	1966610	1968142	+	914	protein_coding	glycine-rich protein 3 short isoform [Source:TAIR;Acc:AT2G05380]	-
AT2G36880	5013	5180	5148	5117	5871	6026	145.755	143.912	158.874	141.667	155.862	160.261	5245.06	5478.88	0.920069	0.56477	0.999944	METK3	2	15479281	15481412	-	1839	protein_coding	S-adenosylmethionine synthase [Source:UniProtKB/TrEMBL;Acc:A0A178VXF8]	-
AT1G29070	4763	3859	6089	6822	6495	4281	310.961	240.735	421.946	424.096	387.174	255.648	5913.59	4839.14	1.04634	0.25668	0.999944	RPL34	1	10149791	10151407	+	819	protein_coding	50S ribosomal protein L34, chloroplastic [Source:UniProtKB/Swiss-Prot;Acc:Q9LP37]	-
AT3G52150	4531	4245	5559	6009	6293	5639	202.23	181.038	263.351	255.377	256.456	230.211	5504	5199.82	0.904992	0.669125	0.999944	PSRP2	3	19342014	19343466	+	1198	protein_coding	PSRP2 [Source:UniProtKB/TrEMBL;Acc:A0A178VFQ5]	RRM_1
AT1G07770	4317	3774	4949	6718	6443	6046	139.643	116.648	169.918	206.92	190.295	178.886	5709.75	4950.32	0.853714	0.372941	0.999944	RPS15AF	1	2407411	2409791	-	1653	protein_coding	40S ribosomal protein S15a-1 [Source:UniProtKB/Swiss-Prot;Acc:P42798]	-
AT2G21660	5268	5667	5145	4485	5528	6079	241.784	248.528	250.642	196.008	231.661	255.204	5018.01	5654.55	0.937814	0.175112	0.999944	RBG7	2	9265084	9266557	-	1165	protein_coding	Glycine-rich RNA-binding protein 7 [Source:UniProtKB/Swiss-Prot;Acc:Q03250]	RRM_1
AT1G15290	4948	5229	5147	5820	5582	5380	47.8078	48.2757	52.785	53.5452	49.245	47.5471	5362.21	5291.34	0.963647	0.862789	0.999944	-	1	5256870	5265155	-	5534	protein_coding	Tetratricopeptide repeat (TPR)-like superfamily protein [Source:UniProtKB/TrEMBL;Acc:F4HZK4]	-
AT1G67865	8542	5376	5508	4524	4422	3615	425.665	255.981	291.333	214.664	201.201	164.774	5809.72	4916.08	1.37345	0.473701	0.999944	-	1	25445994	25447622	-	1073	protein_coding	At1g67862/At1g67862 [Source:UniProtKB/TrEMBL;Acc:Q941E9]	-
AT4G13430	5480	6521	5056	4839	5044	4933	142.517	162.047	139.566	119.831	119.774	117.346	5054.88	5542.17	1.04567	0.43608	0.999944	IIL1	4	7803863	7807984	-	2056	protein_coding	3-isopropylmalate dehydratase large subunit, chloroplastic [Source:UniProtKB/Swiss-Prot;Acc:Q94AR8]	Aconitase
AT5G58330	5968	6090	5465	5033	4903	4274	184.242	179.646	179.076	147.95	138.205	120.689	5242.02	5342.46	1.14499	0.897687	0.999944	-	5	23579722	23582395	-	1732	protein_coding	Malate dehydrogenase [NADP], chloroplastic [Source:UniProtKB/Swiss-Prot;Acc:Q8H1E2]	-
AT5G44020	7115	4573	4873	5375	5196	4557	270.005	165.821	196.282	194.224	180.04	158.179	5840.69	4716.67	1.1935	0.124501	0.999944	-	5	17712203	17714406	+	1409	protein_coding	HAD superfamily, subfamily IIIB acid phosphatase [Source:UniProtKB/TrEMBL;Acc:Q9FNC4]	-
AT3G14067	5766	8903	5281	4158	3842	3730	106.057	156.473	103.102	72.8242	64.5243	62.7544	4552.61	6028.79	1.18917	0.231494	0.999944	SBT1.4	3	4658039	4660945	-	2907	protein_coding	Subtilisin-like protease SBT1.4 [Source:UniProtKB/Swiss-Prot;Acc:Q9LVJ1]	Peptidase_S8
AT1G73885	5737	5289	5817	5154	5566	4041	529.804	466.706	570.185	453.213	469.327	341.343	5410.45	5134.37	1.1522	0.721159	0.999944	-	1	27786864	27787708	+	579	protein_coding	unknown protein; FUNCTIONS IN: molecular_function unknown; INVOLVED IN: biological_process unknown; LOCATED IN: chloroplast thylakoid membrane, chloroplast; Ha. [Source:TAIR;Acc:AT1G73885]	-
AT5G10360	4177	3868	4105	6501	6494	6358	187.369	165.79	195.448	277.677	265.979	260.871	5606.53	4771.21	0.817544	0.32227	0.999944	RPS6B	5	3258404	3260254	-	1192	protein_coding	40S ribosomal protein S6 [Source:UniProtKB/TrEMBL;Acc:A0A178USM6]	-
AT1G75350	4822	4285	5523	5964	6131	4715	303.688	257.865	369.201	357.657	352.561	271.616	5538.49	4909.06	1.00975	0.345163	0.999944	RPL31	1	28272071	28273009	+	849	protein_coding	50S ribosomal protein L31, chloroplastic [Source:UniProtKB/Swiss-Prot;Acc:Q9FWS4]	-
AT1G64230	5705	6882	4915	4344	3947	5646	272.119	313.659	248.836	197.297	171.899	246.329	4625.54	5833.71	1.00451	0.12066	0.999944	UBC28	1	23833485	23835539	+	1121	protein_coding	Ubiquitin-conjugating enzyme 28 [Source:UniProtKB/TrEMBL;Acc:F4I5B8]	UQ_con
AT1G53240	4718	4614	4988	5739	5910	5443	146.584	136.976	164.49	169.782	167.656	154.681	5359.58	5050.94	0.93792	0.522162	0.999944	mMDH1	1	19854615	19857146	-	1721	protein_coding	Malate dehydrogenase 1, mitochondrial [Source:UniProtKB/Swiss-Prot;Acc:Q9ZP06]	-
AT2G46830	5859	6346	4902	5320	4546	4422	115.092	119.113	102.207	99.5084	81.5366	79.4532	5186.4	5267.6	1.1222	0.915183	0.999944	CCA1	2	19245591	19248915	+	2722	protein_coding	Protein CCA1 [Source:UniProtKB/Swiss-Prot;Acc:P92973]	Myb_DNA-binding
AT2G47730	5036	5413	4278	5112	5392	6126	112.432	115.473	101.375	108.673	109.915	125.099	5100.87	5269.26	0.914909	0.707452	0.999944	GSTF8	2	19556326	19559485	+	2395	protein_coding	Glutathione S-transferase F8, chloroplastic [Source:UniProtKB/Swiss-Prot;Acc:Q96266]	GST_N
AT5G64740	5711	4755	5158	5403	5093	5169	73.1942	58.2311	70.1669	65.9367	59.5992	60.5959	5334.49	5073.15	1.04331	0.616146	0.999944	CESA6	5	25881033	25886728	+	4172	protein_coding	Cellulose synthase A catalytic subunit 6 [UDP-forming] [Source:UniProtKB/Swiss-Prot;Acc:Q94JQ6]	-
AT3G44890	4495	4128	5340	5943	6218	5055	197.654	173.442	249.231	248.833	249.648	203.314	5446.44	4897.62	0.949009	0.41736	0.999944	RPL9	3	16386395	16388723	+	1216	protein_coding	RPL9 [Source:UniProtKB/TrEMBL;Acc:A0A178VBQ7]	-
AT2G14910	5655	6446	5108	4615	4718	4627	146.854	159.949	140.796	114.117	111.87	109.907	4939.3	5440.21	1.08713	0.483469	0.999944	-	2	6406389	6409167	-	2059	protein_coding	MAR-binding filament-like protein [Source:UniProtKB/TrEMBL;Acc:O82329]	-
AT3G54660	5548	6457	5170	4778	5059	4117	127.209	141.466	125.822	104.317	105.913	86.3442	5063	5305.98	1.12956	0.754196	0.999944	EMB2360	3	20229637	20233211	-	2332	protein_coding	At3g54660 [Source:UniProtKB/TrEMBL;Acc:Q5FV38]	Pyr_redox_2
AT3G08530	5169	5053	4302	5163	5555	5874	48.3022	45.118	42.6695	45.94	47.3966	50.2073	5214.54	5080.38	0.944473	0.743133	0.999944	CHC2	3	2586804	2595654	-	5722	protein_coding	Clathrin heavy chain 2 [Source:UniProtKB/Swiss-Prot;Acc:Q0WLB5]	-
AT4G13575	5139	5268	6416	5686	4679	3882	89.7685	87.9288	118.959	94.5758	74.6279	62.0259	5100.37	5296.16	1.12182	0.82941	0.999944	-	4	7890249	7893761	-	3061	protein_coding	unknown protein; FUNCTIONS IN: molecular_function unknown; INVOLVED IN: biological_process unknown; LOCATED IN: cellular_component unknown; Ha. [Source:TAIR;Acc:AT4G13575]	-
AT1G74970	4610	4567	5263	5766	5960	4875	220.677	208.894	267.409	262.82	260.498	213.453	5346.98	4957.17	0.975726	0.492011	0.999944	RPS9	1	28157386	28159317	-	1117	protein_coding	30S ribosomal protein S9, chloroplastic [Source:UniProtKB/Swiss-Prot;Acc:Q9XJ27]	-
AT3G48990	5697	9720	4643	3515	3835	3608	138.274	225.424	119.613	81.2358	84.9889	80.1	4316.04	6026	1.19838	0.203429	0.999944	AAE3	3	18158565	18161486	-	2203	protein_coding	Oxalate--CoA ligase [Source:UniProtKB/Swiss-Prot;Acc:Q9SMT7]	AMP-binding
AT4G31700	3613	3500	4083	6302	6984	6479	163.717	151.543	196.378	271.915	288.957	268.539	5501.22	4680.28	0.74636	0.416861	0.999944	RPS6A	4	15345979	15347804	-	1180	protein_coding	40S ribosomal protein S6-1 [Source:UniProtKB/Swiss-Prot;Acc:O48549]	-
AT5G03240	5157	7393	5537	4059	3914	4858	148.569	203.513	169.314	111.347	102.957	128.015	4333.28	5980.86	1.02594	0.0431607	0.999944	UBQ3	5	771660	773515	-	1856	protein_coding	Ubiquitin 4 [Source:UniProtKB/TrEMBL;Acc:A0A1P8BGQ7]	ubiquitin
AT5G14120	6329	5493	4010	5651	4472	4794	135.908	112.709	91.3987	115.548	87.6827	94.1628	5433.28	4778.54	1.12064	0.356768	0.999944	-	5	4555821	4558710	+	2490	protein_coding	Major facilitator superfamily protein [Source:UniProtKB/TrEMBL;Acc:Q9FMT8]	-
AT2G25450	5072	12411	4026	2676	2946	3589	169.077	395.322	142.451	84.9411	89.6684	109.433	3546.92	6679.32	1.15021	0.188691	0.999944	GSL-OH	2	10829854	10831655	-	1604	protein_coding	Probable 2-oxoacid dependent dioxygenase [Source:UniProtKB/Swiss-Prot;Acc:Q9SKK4]	2OG-FeII_Oxy
AT5G48300	5349	5610	5205	4707	5406	4437	150.69	151.013	155.639	126.265	139.056	114.334	5080.28	5141.03	1.08118	0.919948	0.999944	APS1	5	19570238	19572804	+	1898	protein_coding	Glucose-1-phosphate adenylyltransferase small subunit, chloroplastic [Source:UniProtKB/Swiss-Prot;Acc:P55228]	-
AT3G22380	4824	5833	4775	4741	5186	5290	44.781	51.739	47.0485	41.9067	43.9563	44.9173	4841.69	5325.73	0.959952	0.21514	0.999944	TIC	3	7912905	7919707	+	5760	protein_coding	Time for coffee [Source:UniProtKB/TrEMBL;Acc:B3H7F6]	-
AT4G00430	4591	4574	4209	6147	5617	5359	122.801	116.905	119.498	156.562	137.184	131.115	5357.5	4726.9	0.932824	0.201026	0.999944	PIP1.4	4	185285	187680	-	1999	protein_coding	TMP-C [Source:UniProtKB/TrEMBL;Acc:A0A178USZ7]	-
AT5G45430	5743	6064	4908	4284	4918	4572	106.884	107.838	96.9536	75.919	83.5726	77.8308	4923.97	5224.3	1.09903	0.666949	0.999944	-	5	18407150	18411977	+	2873	protein_coding	Protein kinase superfamily protein [Source:UniProtKB/TrEMBL;Acc:Q8H0X4]	Pkinase
AT5G44340	4975	4089	4896	5458	5157	5793	148.031	116.257	154.628	154.64	140.107	157.665	5119.41	4954.9	0.93389	0.771299	0.999944	TUBB4	5	17859136	17861150	-	1797	protein_coding	Tubulin beta-4 chain [Source:UniProtKB/Swiss-Prot;Acc:P24636]	Tubulin
AT5G06290	4847	4767	5142	5113	5894	4577	179.107	168.316	201.678	179.905	198.862	154.701	5193.87	4884.96	1.02489	0.549489	0.999944	2-Cys Prx B	5	1919080	1921425	+	1447	protein_coding	2-Cys peroxiredoxin BAS1-like, chloroplastic [Source:UniProtKB/Swiss-Prot;Acc:Q9C5R8]	-
AT3G17390	5335	3528	4913	5679	5847	4958	168.097	106.217	164.309	170.383	168.214	142.891	5532.4	4513.94	1.03183	0.114935	0.999944	METK4	3	5952187	5954091	-	1697	protein_coding	S-adenosylmethionine synthase [Source:UniProtKB/TrEMBL;Acc:A0A178VIP8]	-
AT1G69620	4074	3192	4267	6978	6523	5197	269.599	201.837	299.714	439.699	394.137	314.573	5736.46	4242.8	0.894268	0.0838195	0.999944	RPL34B	1	26189775	26191404	+	808	protein_coding	60S ribosomal protein L34-2 [Source:UniProtKB/Swiss-Prot;Acc:Q9FE65]	-
AT1G19000	5635	5851	4926	4699	4441	4579	166.557	165.25	154.544	132.252	119.854	123.798	4872.92	5163.05	1.09012	0.660575	0.999944	-	1	6560491	6562791	-	1809	protein_coding	AT1G19000 protein [Source:UniProtKB/TrEMBL;Acc:Q9LMC7]	Myb_DNA-binding
AT2G06850	6091	4609	5252	4387	3415	6252	201.662	145.809	184.564	138.303	103.236	189.333	4605.31	5400.27	0.98867	0.379787	0.999944	XTH4	2	2763449	2765743	+	1615	protein_coding	Xyloglucan endotransglucosylase/hydrolase protein 4 [Source:UniProtKB/Swiss-Prot;Acc:Q39099]	-
AT4G02510	4666	4867	4836	5052	5251	5333	37.0989	36.9758	40.8121	38.2479	38.1207	38.7847	4909.63	5043.99	0.941973	0.68908	0.999944	TOC159	4	1104429	1111784	+	6725	protein_coding	Translocase of chloroplast 159, chloroplastic [Source:UniProtKB/Swiss-Prot;Acc:O81283]	-
AT4G16890	5599	5713	4857	4225	4824	4771	58.5179	57.0535	53.8806	42.0468	46.035	45.61	4825.57	5152.91	1.0695	0.598576	0.999944	SNC1	4	9500271	9505972	-	5116	protein_coding	disease resistance protein (TIR-NBS-LRR class), putative [Source:TAIR;Acc:AT4G16890]	TIR
AT2G26250	5949	4192	4736	5057	5130	4922	141.061	94.9781	119.196	114.178	111.066	106.752	5314.65	4656.25	1.0823	0.238694	0.999944	FDH	2	11170416	11173278	-	2255	protein_coding	3-ketoacyl-CoA synthase [Source:UniProtKB/TrEMBL;Acc:A0A178VYA3]	-
AT2G20570	6085	5368	5432	4241	4790	4058	187.963	158.44	178.098	124.741	135.098	114.656	4987.33	5025.1	1.17595	0.963315	0.999944	GPRI1	2	8855302	8857758	+	1731	protein_coding	GBF's pro-rich region-interacting factor 1 [Source:UniProtKB/TrEMBL;Acc:F4IVF9]	Myb_DNA-binding
AT2G31400	4430	4636	4415	5539	5743	5130	68.3414	68.3382	72.2932	81.3653	80.895	72.3885	5142.52	4750.44	0.936286	0.353644	0.999944	GUN1	2	13386954	13390854	-	3466	protein_coding	Pentatricopeptide repeat-containing protein At2g31400, chloroplastic [Source:UniProtKB/Swiss-Prot;Acc:Q9SIC9]	PPR
AT4G40040	5485	4512	4901	5407	5272	4293	194.226	152.665	184.206	182.312	170.455	139.048	5314.28	4623.76	1.10642	0.189777	0.999944	HTR8	4	18557149	18558945	-	1510	protein_coding	Histone H3.3 [Source:UniProtKB/Swiss-Prot;Acc:P59169]	Histone
AT4G39200	3671	3297	4033	6510	6336	5984	219.807	188.632	256.314	371.164	346.398	327.734	5385.76	4439.52	0.787793	0.308892	0.999944	RPS25E	4	18257334	18258900	+	893	protein_coding	40S ribosomal protein S25-4 [Source:UniProtKB/Swiss-Prot;Acc:Q9T029]	-
AT3G59970	5299	4956	4564	4953	4882	5103	130.39	116.525	119.201	116.05	109.686	114.854	4979.06	4901.55	1.01637	0.846294	0.999944	MTHFR1	3	22151164	22154483	+	2173	protein_coding	Methylenetetrahydrofolate reductase 1 [Source:UniProtKB/Swiss-Prot;Acc:Q9SE60]	-
AT2G18440	5494	5742	5662	4194	4155	4504	173.209	172.976	189.469	125.904	119.607	129.883	4569.15	5372.38	1.08629	0.285671	0.999944	GUT15	2	7994941	7997239	-	1696	ncRNA	GUT15 (GENE WITH UNSTABLE TRANSCRIPT 15); other RNA [Source:TAIR;Acc:AT2G18440]	-
AT2G27530	3837	3938	3699	5767	6124	6324	181.08	177.58	185.289	259.153	263.886	272.987	5132.88	4635.26	0.783	0.536621	0.999944	RPL10AB	2	11763217	11764935	-	1133	protein_coding	60S ribosomal protein L10a-2 [Source:UniProtKB/Swiss-Prot;Acc:P59230]	-
AT4G39080	5597	5303	4428	4579	4536	5194	98.704	89.3596	82.8846	76.8914	73.039	83.7825	4850.38	4994.59	1.03245	0.789507	0.999944	VHA-A3	4	18209399	18215204	+	3032	protein_coding	V-type proton ATPase subunit a3 [Source:UniProtKB/Swiss-Prot;Acc:Q8W4S4]	-
AT4G16720	3711	4001	4195	6059	6228	5427	198.625	204.622	238.321	308.796	304.365	265.69	5217.86	4554.83	0.834931	0.365056	0.999944	RPL15A	4	9399865	9401408	-	999	protein_coding	Ribosomal protein L15 [Source:UniProtKB/TrEMBL;Acc:A0A178V5T1]	-
AT1G70830	3717	3562	4214	5868	5724	6520	130.583	119.572	157.136	196.296	183.61	209.514	4999.04	4761.4	0.755945	0.783114	0.999944	MLP28	1	26709889	26711587	-	1522	protein_coding	MLP-like protein 28 [Source:UniProtKB/Swiss-Prot;Acc:Q9SSK9]	-
AT1G75690	4911	4689	5660	5297	5242	3782	193.365	176.412	236.544	198.594	188.455	136.208	5071.35	4798.3	1.11345	0.712115	0.999944	LQY1	1	28421730	28423520	-	1358	protein_coding	LQY1 [Source:UniProtKB/TrEMBL;Acc:A0A178W9N8]	-
AT5G62000	5504	5602	4920	4372	4883	4290	76.0459	73.9573	72.1522	57.5182	61.6009	54.2159	4859.58	4988.07	1.10822	0.842114	0.999944	ARF2	5	24910191	24915395	+	3870	protein_coding	Auxin response factor 2 [Source:UniProtKB/Swiss-Prot;Acc:Q94JM3]	Auxin_resp
AT5G24490	4981	4703	5156	4999	5280	4448	205.187	185.118	225.441	196.085	198.596	167.599	5009.75	4828.44	1.04915	0.723655	0.999944	-	5	8365601	8367460	+	1298	protein_coding	30S ribosomal protein [Source:UniProtKB/TrEMBL;Acc:Q94K97]	-
AT1G50010	3189	3097	3745	6192	6613	6675	96.0649	89.1439	119.743	177.611	181.891	183.922	5202.78	4486.06	0.679203	0.517699	0.999944	TUBA4	1	18517586	18520000	+	1775	protein_coding	Tubulin alpha-2 chain [Source:UniProtKB/Swiss-Prot;Acc:B9DGT7]	Tubulin
AT1G11840	4370	4935	4407	5156	5051	5568	133.217	143.749	142.596	149.665	140.591	155.257	4779.05	4983.64	0.894782	0.576684	0.999944	ATGLX1	1	3995158	3997965	+	1754	protein_coding	-	Glyoxalase
AT3G60245	3331	3331	4028	6449	6394	5943	265.042	253.253	340.185	488.607	464.531	432.531	5267.03	4435.97	0.748569	0.392864	0.999944	RPL37AC	3	22268688	22270028	+	672	protein_coding	60S ribosomal protein L37a-2 [Source:UniProtKB/Swiss-Prot;Acc:Q8RXU5]	-
AT3G15190	4257	3887	5135	5739	6068	4292	226.039	197.212	289.405	290.164	294.19	208.454	5250.61	4503.44	0.996444	0.281509	0.999944	RPS20	3	5116021	5117615	+	1007	protein_coding	PRPS20 [Source:UniProtKB/TrEMBL;Acc:A0A178VMN1]	-
AT2G38040	4747	4491	4908	5262	5291	4592	83.7141	75.6768	91.8693	88.3605	85.1961	74.0719	5018.86	4713.5	1.01442	0.498534	0.999944	CAC3	2	15917032	15921170	+	3032	protein_coding	Acetyl-coenzyme A carboxylase carboxyl transferase subunit alpha, chloroplastic [Source:UniProtKB/Swiss-Prot;Acc:Q9LD43]	-
AT3G01540	4498	5688	4392	4763	4822	5105	94.4647	114.143	97.9037	95.2486	92.4656	98.0659	4622.41	5080	0.945024	0.241883	0.999944	RH14	3	212518	216736	-	2546	protein_coding	DEAD-box ATP-dependent RNA helicase 14 [Source:UniProtKB/Swiss-Prot;Acc:Q8H136]	DEAD
AT5G27850	3562	3199	4094	6687	6246	5476	126.299	108.383	154.078	225.77	202.214	177.6	5377.98	4269.73	0.81323	0.22447	0.999944	RPL18C	5	9873067	9874973	+	1508	protein_coding	60S ribosomal protein L18-3 [Source:UniProtKB/Swiss-Prot;Acc:Q940B0]	-
AT5G14060	5244	5686	5066	4548	4676	4014	113.017	117.092	115.887	93.3319	92.0151	79.1282	4762.76	4982.14	1.11609	0.746563	0.999944	AK2	5	4535367	4539323	+	2481	protein_coding	Aspartokinase [Source:UniProtKB/TrEMBL;Acc:A0A178UPF4]	AA_kinase
AT3G15840	6230	6725	5142	3330	4245	3559	257.631	265.731	225.699	131.124	160.284	134.62	4567.59	5208.26	1.24316	0.559514	0.999944	PIFI	3	5356587	5358596	-	1293	protein_coding	Post-illumination chlorophyll fluorescence increase [Source:UniProtKB/TrEMBL;Acc:Q9LVZ5]	-
AT5G45390	4379	4713	5045	5256	5377	4419	174.996	179.966	213.993	200.003	196.198	161.528	4917.3	4782.07	0.996051	0.793115	0.999944	CLPP4	5	18396254	18398138	+	1338	protein_coding	ATP-dependent Clp protease proteolytic subunit 4, chloroplastic [Source:UniProtKB/Swiss-Prot;Acc:Q94B60]	-
AT1G68520	5972	5323	4723	4906	4609	3580	122.018	103.921	102.426	95.4465	85.9833	66.9052	5109.44	4601	1.22224	0.511521	0.999944	COL6	1	25708175	25710989	-	2617	protein_coding	Zinc finger protein CONSTANS-LIKE 6 [Source:UniProtKB/Swiss-Prot;Acc:Q8LG76]	CCT
AT3G19170	5071	5731	4809	4614	4860	4027	71.8837	77.626	72.3566	62.2791	62.9036	52.2144	4782.66	4907.18	1.10011	0.843803	0.999944	PREP1	3	6625377	6632164	-	3772	protein_coding	Presequence protease 1, chloroplastic/mitochondrial [Source:UniProtKB/Swiss-Prot;Acc:Q9LJL3]	-
AT3G28940	5844	5662	3991	3678	4241	5683	233.541	216.203	169.286	139.956	154.747	207.731	4547.54	5106.91	1.01213	0.468908	0.999944	AIG2B	3	10968043	10969858	-	1338	protein_coding	Protein AIG2 B [Source:UniProtKB/Swiss-Prot;Acc:Q9MBH2]	-
AT1G07940	4335	4069	4365	5386	5750	5182	92.5685	83.0237	98.9339	109.514	112.11	101.215	5061.92	4562.16	0.922492	0.311723	0.999944	A1	1	2462949	2465545	-	2504	protein_coding	Elongation factor 1-alpha 4 [Source:UniProtKB/Swiss-Prot;Acc:Q8GTY0]	GTP_EFTU
AT5G25460	5449	4759	5930	4268	3389	5244	182.212	152.06	210.475	135.898	103.475	160.397	4337.29	5379.96	1.01665	0.205567	0.999944	-	5	8863224	8865677	+	1599	protein_coding	At5g25460 [Source:UniProtKB/TrEMBL;Acc:Q94F20]	-
AT5G57345	5356	5162	5700	4095	4974	3749	286.384	263.734	323.497	208.492	242.838	183.356	4746.51	4958.01	1.15493	0.794425	0.999944	-	5	23229291	23230749	-	1000	protein_coding	At5g57345 [Source:UniProtKB/TrEMBL;Acc:Q8LAD4]	-
AT3G62410	6156	5404	5496	4322	4161	3394	516.735	433.436	489.669	345.447	318.911	260.587	4840.71	4851.36	1.25859	0.991293	0.999944	CP12-2	3	23090944	23091580	+	637	protein_coding	Calvin cycle protein CP12-2, chloroplastic [Source:UniProtKB/Swiss-Prot;Acc:Q9LZP9]	-
AT3G52930	4077	4045	4281	5583	5658	5288	106.756	101.207	118.983	139.203	135.275	126.653	5008.8	4556.95	0.887049	0.414654	0.999944	FBA8	3	19626748	19629204	-	2042	protein_coding	Fructose-bisphosphate aldolase [Source:UniProtKB/TrEMBL;Acc:A0A178V8L4]	-
AT4G11150	5047	5284	4434	4431	4536	5194	232.239	232.33	216.563	194.148	190.58	218.613	4612.68	4990.53	0.987531	0.38432	0.999944	VHA-E1	4	6799887	6801961	+	1162	protein_coding	V-type proton ATPase subunit E1 [Source:UniProtKB/Swiss-Prot;Acc:Q39258]	-
AT2G24090	4225	4235	4904	5242	5625	4692	262.992	251.889	324.006	310.699	319.699	267.144	4937.64	4659.36	0.954469	0.598374	0.999944	RPL35	2	10241875	10243674	+	859	protein_coding	50S ribosomal protein L35, chloroplastic [Source:UniProtKB/Swiss-Prot;Acc:Q8VZ55]	-
AT3G62530	4350	4531	4793	5148	5350	4737	247.44	246.272	289.384	278.835	277.867	246.466	4863.47	4730.29	0.962986	0.757068	0.999944	-	3	23132122	23133298	+	940	protein_coding	ARM repeat superfamily protein [Source:UniProtKB/TrEMBL;Acc:Q94K48]	-
AT5G57660	5862	5971	4464	3933	4065	4519	200.409	195.056	161.988	128.033	126.892	141.314	4581.98	5014.92	1.113	0.579166	0.999944	COL5	5	23355337	23356989	+	1564	protein_coding	Zinc finger protein CONSTANS-LIKE 5 [Source:UniProtKB/Swiss-Prot;Acc:Q9FHH8]	CCT
AT3G11510	3804	3311	4135	6025	6101	5406	237.339	197.391	273.836	357.942	347.561	308.515	5198.82	4299.49	0.847364	0.249986	0.999944	RPS14B	3	3623448	3624961	-	857	protein_coding	At3g11510 [Source:UniProtKB/TrEMBL;Acc:Q1H555]	-
AT3G52380	4294	4203	4977	5041	5425	4704	157.909	147.687	194.267	176.518	182.157	158.228	4832.71	4679.27	0.960395	0.763842	0.999944	CP33	3	19421397	19423097	+	1454	protein_coding	RNA-binding protein CP33, chloroplastic [Source:UniProtKB/Swiss-Prot;Acc:Q39061]	RRM_1
AT5G23010	5777	6246	4278	4039	3710	4552	150.607	155.591	118.378	100.264	88.312	108.547	4475.95	5047.78	1.1035	0.487371	0.999944	MAM1	5	7703041	7706973	+	2051	protein_coding	methylthioalkylmalate synthase 1 [Source:TAIR;Acc:AT5G23010]	HMGL-like
AT1G31420	5016	4762	4374	4978	4827	4594	91.2881	82.8107	84.4933	86.266	80.2115	76.4751	4872.62	4608.22	1.03817	0.47564	0.999944	FEI1	1	11249600	11253915	+	2938	protein_coding	Leucine-rich repeat protein kinase family protein [Source:UniProtKB/TrEMBL;Acc:F4I9D5]	Pkinase
AT3G52880	4982	5180	4530	4549	4852	4416	137.171	136.279	132.387	119.262	121.978	111.214	4728.24	4746.58	1.05237	0.968206	0.999944	ATMDAR1	3	19601167	19604597	-	1942	protein_coding	Monodehydroascorbate reductase 1 [Source:UniProtKB/TrEMBL;Acc:F4J849]	Pyr_redox_2
AT2G43680	4364	5033	4378	4674	4733	5323	70.7741	77.9932	75.3619	72.1782	70.0856	78.962	4519.2	4928.17	0.913728	0.155415	0.999944	IQD14	2	18108119	18111831	+	3297	protein_coding	IQD14 [Source:UniProtKB/TrEMBL;Acc:A0A178VRE6]	-
AT3G11170	4981	5715	4428	4373	4628	4328	127.493	139.774	120.3	106.58	108.16	101.328	4599.88	4857.51	1.06103	0.644227	0.999944	FAD7	3	3499537	3502452	+	2089	protein_coding	sn-2 acyl-lipid omega-3 desaturase (ferredoxin), chloroplastic [Source:UniProtKB/Swiss-Prot;Acc:P46310]	-
AT2G21870	4438	4132	4618	5153	5232	4824	191.062	169.976	211.022	211.239	205.664	189.962	4858.31	4562.6	0.96378	0.493208	0.999944	MGP1	2	9320190	9322867	-	1242	protein_coding	Probable ATP synthase 24 kDa subunit, mitochondrial [Source:UniProtKB/Swiss-Prot;Acc:Q9SJ12]	-
AT2G35050	5167	5394	4249	4413	4315	4833	61.2591	61.1059	53.4694	49.8189	46.7106	52.4108	4578.65	4845.54	1.02902	0.603557	0.999944	-	2	14768640	14775035	+	4510	protein_coding	Kinase superfamily with octicosapeptide/Phox/Bem1p domain-containing protein [Source:UniProtKB/TrEMBL;Acc:O64768]	Pkinase_Tyr
AT5G42390	4859	5520	4964	4309	4630	4053	53.7463	58.342	58.2801	45.3844	46.7612	41.0063	4537.57	4902.6	1.07877	0.548625	0.999944	SPP	5	16945165	16953353	+	4834	protein_coding	Stromal processing peptidase, chloroplastic [Source:UniProtKB/Swiss-Prot;Acc:Q9FIH8]	-
AT3G30390	5500	6091	4507	4065	3994	4035	122.893	130.045	106.891	86.4877	81.4848	82.4673	4478.38	4917.76	1.13452	0.571953	0.999944	AVT6A	3	11976837	11979646	-	2393	protein_coding	Amino acid transporter AVT6A [Source:UniProtKB/Swiss-Prot;Acc:Q9LI61]	Aa_trans
AT4G23100	4631	5614	4005	4387	4711	4826	88.9435	103.027	81.6448	80.2296	82.6143	84.7811	4510.13	4826.56	0.982087	0.490004	0.999944	GSH1	4	12102135	12107695	-	2784	protein_coding	Glutamate--cysteine ligase, chloroplastic [Source:UniProtKB/Swiss-Prot;Acc:P46309]	-
AT1G65260	4846	5572	4826	4318	4829	3745	153.413	168.551	162.163	130.164	139.585	108.443	4598.55	4772.38	1.11193	0.792843	0.999944	VIPP1	1	24236088	24240728	+	1689	protein_coding	Membrane-associated protein VIPP1, chloroplastic [Source:UniProtKB/Swiss-Prot;Acc:O80796]	-
AT5G51110	4706	4699	4846	4681	5231	3944	158.656	151.374	173.411	150.27	161.025	121.623	4795.58	4555.33	1.07672	0.654183	0.999944	ATP1	5	20777501	20779488	-	1586	protein_coding	Probable pterin-4-alpha-carbinolamine dehydratase, chloroplastic [Source:UniProtKB/Swiss-Prot;Acc:Q9LU63]	-
AT3G51950	4573	4973	4097	4541	4770	5017	77.4525	80.4809	73.6523	73.2341	73.7658	77.7231	4559.15	4709.54	0.959757	0.63305	0.999944	-	3	19277594	19281393	-	3157	protein_coding	Zinc finger CCCH domain-containing protein 46 [Source:UniProtKB/Swiss-Prot;Acc:Q9SV09]	RRM_1
AT3G11130	4709	4435	4108	4602	4853	5234	42.3745	38.1338	39.2367	39.4321	39.8739	43.0806	4652	4604.99	0.954095	0.893445	0.999944	CHC1	3	3482149	3492065	-	5942	protein_coding	Clathrin heavy chain 1 [Source:UniProtKB/Swiss-Prot;Acc:Q0WNJ6]	-
AT3G61870	4440	4482	4676	4818	5285	4179	152.968	147.546	170.993	158.056	166.251	131.693	4765.91	4495.87	1.02631	0.553301	0.999944	-	3	22902491	22904137	+	1552	protein_coding	AT3g61870/F21F14_40 [Source:UniProtKB/TrEMBL;Acc:Q9M277]	-
AT5G28060	3460	3054	3875	5992	5780	5673	215.123	181.434	255.722	354.74	328.126	322.623	4968.83	4204.08	0.785263	0.377513	0.999944	RPS24B	5	10069440	10070899	-	860	protein_coding	40S ribosomal protein S24-2 [Source:UniProtKB/Swiss-Prot;Acc:Q8LC83]	Ribosomal_S24e
AT4G34190	4853	4414	5056	4743	5057	3679	276.346	240.168	305.588	257.172	262.929	191.622	4811.81	4454.93	1.12028	0.568508	0.999944	44440	4	16372333	16373736	-	939	protein_coding	Stress enhanced protein 1, chloroplastic [Source:UniProtKB/Swiss-Prot;Acc:Q9M7I9]	-
AT1G32230	4786	5582	4341	4086	4414	4465	56.1938	62.6247	54.0993	45.6816	47.3206	47.9523	4371.55	4825.14	1.03015	0.38001	0.999944	RCD1	1	11611891	11617419	+	4554	protein_coding	Poly [ADP-ribose] polymerase [Source:UniProtKB/TrEMBL;Acc:M5BF30]	-
AT2G22430	4742	6116	4931	3576	3699	4561	153.576	189.264	169.505	110.277	109.383	135.112	3964.75	5246.33	1.0169	0.0519572	0.999944	ATHB-6	2	9525988	9527845	-	1651	protein_coding	Homeobox-leucine zipper protein ATHB-6 [Source:UniProtKB/Swiss-Prot;Acc:P46668]	HALZ
AT2G42590	4974	4863	4820	4324	4311	4272	193.848	181.092	199.383	160.46	153.403	152.285	4481.84	4702.96	1.06607	0.679026	0.999944	GRF9	2	17731830	17733982	-	1372	protein_coding	General regulatory factor 9 [Source:UniProtKB/TrEMBL;Acc:F4IP55]	-
AT1G49970	5149	6555	4328	3707	3951	3835	159.882	194.486	142.643	109.604	112.017	108.921	4226.84	4941.99	1.12796	0.385832	0.999944	CLPR1	1	18501570	18504654	-	1722	protein_coding	ATP-dependent Clp protease proteolytic subunit-related protein 1, chloroplastic [Source:UniProtKB/Swiss-Prot;Acc:Q9XJ35]	-
AT3G08740	3948	3711	4617	5242	5243	4739	206.96	185.883	256.895	261.658	250.952	227.231	4722.35	4397.09	0.92069	0.562855	0.999944	-	3	2654622	2656297	-	1020	protein_coding	Elongation factor P (EF-P) family protein [Source:UniProtKB/TrEMBL;Acc:Q8VZW6]	-
AT1G63770	4619	5655	4215	4221	4339	4425	66.8228	78.1717	64.7233	58.146	57.3151	58.5547	4334.77	4790.54	1.01863	0.367892	0.999944	-	1	23657506	23664793	-	3696	protein_coding	Peptidase M1 family protein [Source:UniProtKB/TrEMBL;Acc:F4I3R0]	-
AT5G66040	5359	5297	4840	4086	3527	4305	335.14	316.528	321.273	243.315	201.396	246.257	4290.06	4863.31	1.09511	0.42688	0.999944	STR16	5	26410344	26411355	+	855	protein_coding	Thiosulfate sulfurtransferase 16, chloroplastic [Source:UniProtKB/Swiss-Prot;Acc:Q39129]	Rhodanese
AT4G37800	6567	4485	4856	3762	3496	4243	272.621	177.908	213.973	148.71	132.516	161.116	4589.77	4582.72	1.18969	0.993977	0.999944	XTH7	4	17775370	17777445	-	1288	protein_coding	Probable xyloglucan endotransglucosylase/hydrolase protein 7 [Source:UniProtKB/Swiss-Prot;Acc:Q8LER3]	-
AT4G17560	3789	3737	4635	5069	5487	4668	164.981	155.48	214.213	210.165	218.146	185.914	4687.62	4389.87	0.909394	0.610549	0.999944	-	4	9780224	9782183	+	1228	protein_coding	50S ribosomal protein L19-1, chloroplastic [Source:UniProtKB/Swiss-Prot;Acc:Q8W463]	-
AT1G29660	6685	3269	4873	4639	4309	3596	203.557	95.1128	157.495	134.504	119.802	100.156	5173.03	3985.6	1.26928	0.178839	0.999944	-	1	10371675	10374005	+	1756	protein_coding	GDSL esterase/lipase At1g29660 [Source:UniProtKB/Swiss-Prot;Acc:Q9C7N5]	Lipase_GDSL
AT4G30190	5034	4154	4637	4637	3857	5039	72.7872	57.3916	71.1648	63.842	50.9207	66.6436	4462.41	4644.43	0.999569	0.750346	0.999944	HA2	4	14770395	14776247	-	3698	protein_coding	Plasma membrane ATPase [Source:UniProtKB/TrEMBL;Acc:F4JPJ7]	E1-E2_ATPase
AT2G45470	4754	3614	4491	4720	4678	5037	137.701	100.024	138.072	130.181	123.72	133.451	4651.16	4412.97	0.974887	0.648343	0.999944	FLA8	2	18742477	18744322	-	1846	protein_coding	Fasciclin-like arabinogalactan protein 8 [Source:UniProtKB/Swiss-Prot;Acc:O22126]	-
AT2G05710	4587	4769	3759	4462	4589	5109	68.8369	68.3849	59.8759	63.7603	62.8801	70.1295	4481.23	4548.01	0.953193	0.858268	0.999944	ACO3	2	2141329	2146678	+	3563	protein_coding	Aconitate hydratase 3, mitochondrial [Source:UniProtKB/Swiss-Prot;Acc:Q9SIB9]	Aconitase
AT1G30360	5096	4711	4255	4579	4142	4489	97.9095	86.4866	86.7724	83.771	72.6621	78.8891	4554.26	4514.96	1.05508	0.935408	0.999944	ERD4	1	10715482	10718997	+	2783	protein_coding	Hyperosmolality-gated Ca2+ permeable channel 3.1 [Source:UniProtKB/TrEMBL;Acc:A0A097NUQ9]	-
AT3G09630	3606	3597	3659	5274	5894	5230	117.211	111.718	126.238	163.234	174.926	155.495	4819.67	4164.31	0.838524	0.321053	0.999944	RPL4A	3	2953693	2955748	+	1645	protein_coding	60S ribosomal protein L4-1 [Source:UniProtKB/Swiss-Prot;Acc:Q9SF40]	-
AT4G23400	6446	4101	4588	4760	3365	3982	259.538	157.776	196.074	182.493	123.708	146.651	4833.92	4276.5	1.20919	0.525364	0.999944	PIP1-5	4	12220641	12222468	+	1328	protein_coding	PIP1D [Source:UniProtKB/TrEMBL;Acc:A0A178V129]	-
AT5G21090	5124	4534	3499	4096	4281	5697	210.43	177.918	152.52	160.172	160.526	214.001	4449.33	4560.85	0.953963	0.853072	0.999944	LRR1	5	7164560	7167351	+	1302	protein_coding	Leucine-rich repeat protein 1 [Source:UniProtKB/Swiss-Prot;Acc:Q9FPJ5]	LRRNT_2
AT2G38140	3881	3832	4575	5041	5397	4479	340.191	320.955	425.654	420.749	431.95	359.114	4681.83	4339.72	0.937763	0.524041	0.999944	RPS31	2	15980848	15981612	+	610	protein_coding	30S ribosomal protein S31, chloroplastic [Source:UniProtKB/Swiss-Prot;Acc:O80439]	-
AT4G17040	4645	4848	4358	4632	4559	4163	147.574	147.173	146.96	140.127	132.25	120.977	4547.45	4495.03	1.04758	0.901007	0.999944	CLPR4	4	9585283	9589376	-	1683	protein_coding	ATP-dependent Clp protease proteolytic subunit [Source:UniProtKB/TrEMBL;Acc:A0A178V785]	-
AT3G23000	4575	6915	4208	3551	3594	4356	147.01	212.318	143.522	108.651	105.447	128.031	3866.13	5180.46	1.0213	0.0824876	0.999944	CIPK7	3	8172479	8174142	+	1664	protein_coding	CBL-interacting serine/threonine-protein kinase 7 [Source:UniProtKB/Swiss-Prot;Acc:Q9XIW0]	Pkinase
AT5G09650	4207	4246	4207	4825	4965	4700	190.472	183.687	202.171	208.01	205.249	194.638	4587.53	4410.98	0.951875	0.588655	0.999944	PPA6	5	2991149	2993213	-	1181	protein_coding	Soluble inorganic pyrophosphatase 6, chloroplastic [Source:UniProtKB/Swiss-Prot;Acc:Q9LXC9]	Pyrophosphatase
AT4G26530	5533	4987	6352	3375	4530	2336	133.445	114.927	162.607	77.5076	99.7571	51.5333	4432.07	4693.93	1.37449	0.830802	0.999944	FBA5	4	13390754	13393265	+	2217	protein_coding	Fructose-bisphosphate aldolase [Source:UniProtKB/TrEMBL;Acc:A0A178V385]	-
AT3G18080	5000	4089	4557	3743	4354	5363	134.211	104.876	129.833	95.668	106.711	131.674	4313.97	4695.8	0.969562	0.506089	0.999944	BGLU44	3	6191461	6194452	+	1992	protein_coding	Beta-glucosidase 44 [Source:UniProtKB/Swiss-Prot;Acc:Q9LV33]	Glyco_hydro_1
AT4G17390	3165	3332	3678	5878	5739	5292	163.826	164.799	202.072	289.711	271.236	250.553	4817.12	4103.64	0.776754	0.379117	0.999944	RPL15B	4	9714092	9715648	-	1033	protein_coding	60S ribosomal protein L15-2 [Source:UniProtKB/Swiss-Prot;Acc:Q8VYF1]	-
AT4G27520	4536	4987	5082	4275	4401	3790	131.386	138.025	156.242	117.907	116.394	100.413	4343.38	4687.72	1.07803	0.571184	0.999944	ENODL2	4	13750156	13752103	-	1846	protein_coding	Early nodulin-like protein 2 [Source:UniProtKB/Swiss-Prot;Acc:Q9T076]	Cu_bind_like
AT2G29650	5226	5250	4693	3819	4502	3570	121.072	116.218	115.401	84.2462	95.2316	75.6507	4463.1	4562.9	1.1655	0.889942	0.999944	ANTR1	2	12673099	12676092	-	2308	protein_coding	Sodium-dependent phosphate transport protein 1, chloroplastic [Source:UniProtKB/Swiss-Prot;Acc:O82390]	MFS_1
AT1G62380	4386	4283	4355	4447	4130	5435	161.514	150.706	170.222	155.933	138.866	183.069	4262.99	4708.47	0.906869	0.290486	0.999944	ACO2	1	23082036	23084253	+	1452	protein_coding	1-aminocyclopropane-1-carboxylate oxidase 2 [Source:UniProtKB/Swiss-Prot;Acc:Q41931]	2OG-FeII_Oxy
AT4G18100	3074	3297	3679	5520	5579	5856	200.202	205.175	254.321	342.32	331.76	348.85	4618.28	4269.98	0.720103	0.683476	0.999944	RPL32A	4	10035468	10036647	-	821	protein_coding	60S ribosomal protein L32-1 [Source:UniProtKB/Swiss-Prot;Acc:P49211]	-
AT3G01690	4793	5054	4432	3927	3976	4805	137.711	138.751	135.16	107.436	104.306	126.278	4184.29	4791.79	0.998914	0.208407	0.999944	-	3	256295	258696	+	1861	protein_coding	Alpha/beta-Hydrolases superfamily protein [Source:UniProtKB/TrEMBL;Acc:Q9S7U7]	-
AT1G80380	4617	5046	4539	4468	4380	3911	91.0288	95.0619	94.9873	83.8803	78.8489	70.5308	4427.87	4546.91	1.07207	0.819421	0.999944	GLYK	1	30217116	30220595	+	2712	protein_coding	D-glycerate 3-kinase, chloroplastic [Source:UniProtKB/Swiss-Prot;Acc:Q944I4]	-
AT2G39800	4279	10071	7593	1420	1521	2067	77.0102	173.188	145.046	24.3345	24.9941	34.0266	2415.04	6733.68	1.316	0.0622582	0.999944	P5CSA	2	16598072	16603319	-	2971	protein_coding	Delta-1-pyrroline-5-carboxylate synthase A [Source:UniProtKB/Swiss-Prot;Acc:P54887]	AA_kinase
AT2G20990	4605	4329	4672	4640	4750	3933	100.955	90.6827	108.714	96.8596	95.0809	78.8666	4596.31	4366.7	1.06851	0.636513	0.999944	SYTA	2	9014470	9018099	+	2439	protein_coding	Synaptotagmin A [Source:UniProtKB/TrEMBL;Acc:F4IFM6]	C2
AT3G42050	4619	4688	3953	4260	4580	4824	117.833	114.273	107.036	103.48	106.681	112.563	4423.24	4502.54	0.981141	0.813902	0.999944	VHA-H	3	14228495	14233441	-	2096	protein_coding	V-type proton ATPase subunit H [Source:UniProtKB/Swiss-Prot;Acc:Q9LX65]	V-ATPase_H
AT1G57720	4112	4121	3897	4739	4983	5047	107.305	102.757	107.94	117.755	118.73	120.468	4532.32	4365.88	0.91102	0.656751	0.999944	-	1	21377320	21380382	+	2049	protein_coding	Probable elongation factor 1-gamma 2 [Source:UniProtKB/Swiss-Prot;Acc:Q9FVT2]	GST_N
AT2G22670	3985	3473	4533	5322	5126	4457	103.536	86.22	125.007	131.664	121.603	105.92	4724.53	4199.45	0.951386	0.364529	0.999944	IAA8	2	9636346	9638761	+	2058	protein_coding	Auxin-responsive protein [Source:UniProtKB/TrEMBL;Acc:F4IKE6]	-
AT1G70320	4326	4554	3778	4605	4804	4784	19.8737	19.9906	18.4222	20.1442	20.1511	20.1028	4505.82	4382	0.956295	0.677273	0.999944	UPL2	1	26488454	26501652	-	11639	protein_coding	E3 ubiquitin-protein ligase UPL2 [Source:UniProtKB/Swiss-Prot;Acc:Q8H0T4]	HECT
AT3G26060	3824	3941	4936	4818	4973	4344	160.619	158.171	220.06	192.697	190.722	166.895	4455.98	4464.89	0.944628	0.987897	0.999944	ATPRX Q	3	9524590	9526501	+	1273	protein_coding	Thioredoxin superfamily protein [Source:UniProtKB/TrEMBL;Acc:F4JBC9]	-
AT5G59880	4852	4752	4012	4241	4308	4645	270.527	253.167	237.431	225.157	219.315	236.891	4411.74	4488.8	1.01894	0.851047	0.999944	ADF3	5	24120164	24121949	+	959	protein_coding	Actin-depolymerizing factor 3 [Source:UniProtKB/Swiss-Prot;Acc:Q9ZSK4]	Cofilin_ADF
AT3G23400	5122	4893	4850	3858	4390	3606	155.256	141.718	156.041	111.353	121.5	99.9788	4404.92	4514.2	1.15241	0.87395	0.999944	PAP6	3	8376444	8378364	-	1764	protein_coding	Plastid-lipid-associated protein 6, chloroplastic [Source:UniProtKB/Swiss-Prot;Acc:Q9LW57]	-
AT1G01100	3429	2730	3584	5833	6059	5080	214.192	162.944	237.624	346.94	345.572	290.249	4993.72	3804.71	0.829304	0.155866	0.999944	RPP1A	1	49909	51210	-	856	protein_coding	60S acidic ribosomal protein P1-1 [Source:UniProtKB/Swiss-Prot;Acc:Q8LCW9]	-
AT3G18890	4619	4652	4859	3922	4822	3833	99.108	95.3763	110.661	80.1301	94.4692	75.2266	4388.54	4509.7	1.08101	0.83494	0.999944	TIC62	3	6510982	6515108	+	2492	protein_coding	Protein TIC 62, chloroplastic [Source:UniProtKB/Swiss-Prot;Acc:Q8H0U5]	-
AT5G14040	4395	4206	3881	4628	5015	4571	138.398	126.555	129.718	138.769	144.193	131.66	4603.38	4238.19	0.982948	0.180648	0.999944	MPT3	5	4530643	4533119	-	1698	protein_coding	Mitochondrial phosphate carrier protein 3, mitochondrial [Source:UniProtKB/Swiss-Prot;Acc:Q9FMU6]	Mito_carr
AT1G55480	4833	4849	4688	4387	4409	3498	162.426	155.715	167.229	140.389	135.295	107.53	4484.75	4406.6	1.1404	0.900433	0.999944	ZKT	1	20713499	20715611	+	1591	protein_coding	Protein MET1, chloroplastic [Source:UniProtKB/Swiss-Prot;Acc:Q94BS2]	-
AT1G78830	6223	4160	3652	4343	3819	4409	170.114	108.661	105.964	113.047	95.3218	110.243	4763.21	4088.47	1.14966	0.33851	0.999944	-	1	29636818	29638773	-	1956	protein_coding	EP1-like glycoprotein 2 [Source:UniProtKB/Swiss-Prot;Acc:Q9ZVA2]	B_lectin
AT2G40490	3886	3411	4635	5191	5068	4302	133.623	112.073	169.167	169.964	159.117	135.307	4629.34	4167.54	0.955832	0.442442	0.999944	HEME2	2	16912805	16915202	+	1555	protein_coding	Uroporphyrinogen decarboxylase 2, chloroplastic [Source:UniProtKB/Swiss-Prot;Acc:O22886]	-
AT1G16720	5188	5604	4742	3901	4084	2961	113.642	117.295	110.253	81.3663	81.6825	59.3269	4345.59	4505.52	1.24356	0.854802	0.999944	HCF173	1	5722891	5726478	+	2441	protein_coding	high chlorophyll fluorescence phenotype 173 [Source:TAIR;Acc:AT1G16720]	-
AT1G32990	4001	3483	4983	4858	5037	4055	193.955	161.334	256.396	224.243	222.95	179.803	4550.08	4240.55	0.994178	0.623688	0.999944	RPL11	1	11955656	11957402	+	1103	protein_coding	50S ribosomal protein L11, chloroplastic [Source:UniProtKB/Swiss-Prot;Acc:Q9MAP3]	-
AT5G23120	4779	4789	4870	4100	4472	3398	142.517	136.462	154.15	116.423	121.768	92.6881	4391.95	4421.86	1.14811	0.964604	0.999944	HCF136	5	7778017	7780907	+	1793	protein_coding	photosystem II stability/assembly factor, chloroplast (HCF136) [Source:TAIR;Acc:AT5G23120]	-
AT3G02090	4303	4526	3852	4390	4502	4820	111.043	111.602	105.51	107.873	106.078	113.773	4332.62	4411.15	0.950724	0.783394	0.999944	MPPBETA	3	365537	368911	+	2072	protein_coding	Insulinase (Peptidase family M16) protein [Source:TAIR;Acc:AT3G02090]	-
AT2G27860	4488	4395	4100	4474	4056	4783	138.552	129.646	134.348	131.518	114.33	135.062	4283.68	4447	0.972352	0.65917	0.999944	AXS1	2	11864277	11866998	-	1732	protein_coding	UDP-D-apiose/UDP-D-xylose synthase 1 [Source:UniProtKB/Swiss-Prot;Acc:Q9ZUY6]	Epimerase
AT4G08920	5335	4851	4702	3796	4153	3451	94.52	82.1222	88.4216	64.0388	67.1822	55.9251	4383.44	4397.58	1.18919	0.984703	0.999944	CRY1	4	5723651	5727268	+	3018	protein_coding	Cryptochrome-1 [Source:UniProtKB/Swiss-Prot;Acc:Q43125]	-
AT1G68560	4126	4224	4413	4141	4547	4714	65.6596	64.2293	74.5401	62.7484	66.0689	68.6169	4204.29	4483.37	0.94214	0.405349	0.999944	XYL1	1	25734060	25738134	-	3360	protein_coding	Alpha-xylosidase 1 [Source:UniProtKB/Swiss-Prot;Acc:Q9S7Y7]	Glyco_hydro_31
AT2G15620	4282	4614	4542	4852	4368	3459	104.404	107.495	117.545	112.647	97.2423	77.1423	4434.64	4263.76	1.0927	0.767318	0.999944	NIR1	2	6810395	6812941	+	2193	protein_coding	Ferredoxin--nitrite reductase, chloroplastic [Source:UniProtKB/Swiss-Prot;Acc:Q39161]	-
AT4G34670	3278	3045	3068	5594	5693	5435	141.35	125.463	140.42	229.687	224.146	214.367	4748.51	3831.55	0.780409	0.260799	0.999944	RPS3AB	4	16548600	16550549	+	1240	protein_coding	40S ribosomal protein S3a [Source:UniProtKB/TrEMBL;Acc:A0A178UZT1]	-
AT5G65010	4051	6483	4364	3851	3672	3627	97.3074	148.799	111.264	88.0815	80.5358	79.6899	3808.63	4866.02	1.04801	0.14308	0.999944	ASN2	5	25969035	25972575	+	2226	protein_coding	asparagine synthetase 2 [Source:TAIR;Acc:AT5G65010]	-
AT1G75460	4860	5274	5120	3404	4142	3168	125.72	130.361	140.58	83.8466	97.832	74.9593	4088.16	4600.21	1.18585	0.534974	0.999944	-	1	28327698	28329764	+	2067	protein_coding	ATP-dependent protease La (LON) domain protein [Source:UniProtKB/TrEMBL;Acc:Q9FWT4]	-
AT1G08360	3563	3323	3768	5127	5527	4578	171.633	152.952	192.656	235.167	243.096	201.713	4641.44	3908.87	0.89114	0.207651	0.999944	RPL10AA	1	2635939	2638004	+	1110	protein_coding	60S ribosomal protein L10a-1 [Source:UniProtKB/Swiss-Prot;Acc:Q8VZB9]	-
AT1G80070	3961	4163	3532	4609	4829	4779	28.1566	28.2763	26.6491	31.1968	31.3426	31.0731	4389.42	4162.07	0.918468	0.52683	0.999944	PRP8A	1	30117847	30127811	+	7522	protein_coding	SUS2 [Source:UniProtKB/TrEMBL;Acc:A0A178W7J7]	Mov34
AT3G09820	3553	3529	4290	4861	4611	5005	95.5625	90.6951	122.472	124.493	113.237	123.131	4263.13	4301.56	0.851191	0.944601	0.999944	ADK1	3	3011780	3014944	+	1988	protein_coding	Adenosine kinase 1 [Source:UniProtKB/Swiss-Prot;Acc:Q9SF85]	PfkB
AT4G17340	7056	4419	5854	2841	3278	2365	278.849	166.869	245.556	106.908	118.283	85.4898	4387.81	4334.49	1.47473	0.968405	0.999944	TIP2-2	4	9698940	9700472	+	1353	protein_coding	TIP2 [Source:UniProtKB/TrEMBL;Acc:A0A178UVY8]	-
AT1G21250	4545	3962	3264	3920	4258	5860	87.7329	73.0775	66.8753	72.0514	75.0477	103.466	4185.26	4338.3	0.889636	0.801238	0.999944	WAK1	1	7439171	7442113	+	2770	protein_coding	Wall-associated receptor kinase 1 [Source:UniProtKB/Swiss-Prot;Acc:Q39191]	Pkinase_Tyr
AT1G26150	4193	4904	4479	3612	4380	4132	64.2956	71.8534	72.8995	52.739	61.3244	57.9548	4001.59	4547.86	1.00636	0.237847	0.999944	PERK10	1	9039628	9043855	-	3487	protein_coding	Proline-rich receptor-like protein kinase PERK10 [Source:UniProtKB/Swiss-Prot;Acc:Q9C660]	Pkinase_Tyr
AT1G18540	2967	3023	3302	5273	5877	5255	102.816	100.097	121.452	173.992	185.952	166.566	4594.17	3853.12	0.751745	0.369584	0.999944	RPL6A	1	6376639	6378580	-	1543	protein_coding	60S ribosomal protein L6-1 [Source:UniProtKB/Swiss-Prot;Acc:Q9FZ76]	-
AT2G23600	5503	4650	3828	3756	4338	3522	186.349	150.459	137.589	121.11	134.128	109.091	4486.25	4034.7	1.19381	0.484938	0.999944	ACL	2	10041820	10043840	-	1579	protein_coding	acetone-cyanohydrin lyase [Source:TAIR;Acc:AT2G23600]	-
AT1G19570	4040	6403	3648	3504	3390	4493	236.862	358.705	227.015	195.617	181.475	240.947	3602.6	4850.78	0.953845	0.0544572	0.999944	DHAR1	1	6773302	6774523	-	912	protein_coding	Glutathione S-transferase DHAR1, mitochondrial [Source:UniProtKB/Swiss-Prot;Acc:Q9FWR4]	-
AT3G63160	4034	4018	5768	3801	4310	3511	339.147	322.776	514.711	304.283	330.85	269.994	3986.81	4531.89	1.06031	0.461852	0.999944	-	3	23333399	23334034	-	636	protein_coding	OEP6 [Source:UniProtKB/TrEMBL;Acc:A0A384KZL8]	-
AT1G10760	4954	5843	4968	2746	3634	3282	52.5574	59.2317	55.9431	27.74	35.2019	31.8485	3745.37	4767.62	1.17882	0.262986	0.999944	GWD1	1	3580830	3590928	-	5040	protein_coding	Alpha-glucan water dikinase 1, chloroplastic [Source:UniProtKB/Swiss-Prot;Acc:Q9SAC6]	-
AT2G28910	4124	4577	4039	4144	4045	4495	113.198	120.044	117.674	108.31	101.377	112.855	4046.9	4393.93	0.962589	0.250523	0.999944	CXIP4	2	12415668	12417615	-	1948	protein_coding	CXIP4 [Source:UniProtKB/TrEMBL;Acc:A0A178VV16]	-
AT4G12420	4142	3162	3851	4921	4732	4613	83.5113	60.9168	82.4129	94.4749	87.1129	85.0728	4523.42	3897.26	0.953227	0.210354	0.999944	SKU5	4	7349187	7353135	-	2652	protein_coding	Monocopper oxidase-like protein SKU5 [Source:UniProtKB/Swiss-Prot;Acc:Q9SU40]	-
AT4G34450	4166	4148	3801	4304	4264	4714	54.2379	51.6016	52.5253	53.3561	50.6878	56.1365	4182.55	4234.91	0.94633	0.856814	0.999944	-	4	16470736	16477021	+	4107	protein_coding	Coatomer subunit gamma [Source:UniProtKB/Swiss-Prot;Acc:Q0WW26]	-
AT4G19410	4320	5068	3149	3927	4470	4426	106.251	119.104	82.2069	91.9682	100.383	99.5709	4176.74	4208.63	0.989472	0.949628	0.999944	-	4	10580893	10585861	-	2174	protein_coding	Pectin acetylesterase [Source:UniProtKB/TrEMBL;Acc:F4JT64]	-
AT5G39570	4479	4039	4320	4115	4349	4001	124.346	107.144	127.298	108.78	110.241	101.6	4255.02	4164.23	1.04901	0.82813	0.999944	-	5	15843881	15846467	+	1926	protein_coding	Transmembrane protein [Source:UniProtKB/TrEMBL;Acc:Q8L7C5]	-
AT4G39800	5054	4709	5227	3591	3792	2806	128.991	114.84	141.6	87.2706	88.3681	65.5065	4106.22	4339.64	1.25555	0.792325	0.999944	IPS1	4	18469255	18472048	-	2095	protein_coding	Inositol-3-phosphate synthase isozyme 1 [Source:UniProtKB/Swiss-Prot;Acc:P42801]	-
AT5G03880	4821	5262	4677	3371	3960	3028	192.372	200.629	198.088	128.083	144.279	110.518	4006.76	4390.44	1.20198	0.631051	0.999944	-	5	1038381	1041480	-	1340	protein_coding	Thioredoxin family protein [Source:UniProtKB/TrEMBL;Acc:Q940I2]	-
AT2G46220	5147	5165	4982	3155	3457	3209	201.618	193.324	207.141	117.68	123.645	114.979	3890.15	4526.89	1.20518	0.461572	0.999944	-	2	18979399	18980940	+	1365	protein_coding	At2g46220/T3F17.13 [Source:UniProtKB/TrEMBL;Acc:O82347]	-
AT2G47940	3457	3674	4008	4861	4904	4201	78.758	79.9788	96.9192	105.451	102.011	87.5428	4322.14	3993.25	0.915347	0.49592	0.999944	DEGP2	2	19617986	19622301	-	2347	protein_coding	EMB3117 [Source:UniProtKB/TrEMBL;Acc:A0A178VUR8]	-
AT4G02480	4201	4433	3923	4164	4021	4348	51.3432	51.7688	50.8904	48.4584	44.8712	48.6063	4072.4	4257.98	0.985063	0.554922	0.999944	-	4	1081671	1088846	-	4375	protein_coding	AAA-type ATPase family protein [Source:UniProtKB/TrEMBL;Acc:Q0WM93]	AAA
AT5G48930	4494	4605	4177	3797	4137	3877	133.496	130.709	131.7	107.4	112.208	105.343	4089.41	4259.05	1.06414	0.714952	0.999944	HST	5	19836299	19838235	-	1800	protein_coding	Shikimate O-hydroxycinnamoyltransferase [Source:UniProtKB/Swiss-Prot;Acc:Q9FI78]	-
AT5G47560	5047	7094	3545	3304	2886	3081	92.8957	124.765	69.2573	57.9069	48.5022	51.8712	3725.2	4595.99	1.21434	0.401477	0.999944	TDT	5	19287369	19291103	-	2905	protein_coding	Tonoplast dicarboxylate transporter [Source:UniProtKB/Swiss-Prot;Acc:Q8LG88]	Na_sulph_symp
AT3G52960	3310	3785	4201	4289	4791	4575	152.311	166.421	205.183	187.926	201.294	192.56	4048.69	4217.91	0.859437	0.720704	0.999944	PRXIIE	3	19639549	19640710	+	1162	protein_coding	Peroxiredoxin-2E, chloroplastic [Source:UniProtKB/Swiss-Prot;Acc:Q949U7]	-
AT4G15000	2970	2906	3318	5288	5150	5304	183.378	171.446	217.447	310.892	290.336	299.548	4371.75	3835.92	0.748153	0.496636	0.999944	RPL27C	4	8571816	8572681	+	866	protein_coding	60S ribosomal protein L27 [Source:UniProtKB/TrEMBL;Acc:Q0WRB8]	-
AT1G48030	4207	4819	4310	3945	4200	3453	92.8767	101.656	100.995	82.9295	84.6616	69.7274	4058.95	4244.54	1.08578	0.730047	0.999944	LPD1	1	17716893	17719500	-	2422	protein_coding	Dihydrolipoyl dehydrogenase 1, mitochondrial [Source:UniProtKB/Swiss-Prot;Acc:Q9M5K3]	Pyr_redox_2
AT5G06530	5204	4863	3793	3734	3867	3443	83.7114	74.7467	64.7615	57.1939	56.7969	50.659	4228.22	4067.07	1.1794	0.805976	0.999944	ABCG22	5	1989650	1994961	-	3324	protein_coding	ABC transporter G family member 22 [Source:UniProtKB/Swiss-Prot;Acc:Q93YS4]	ABC2_membrane
AT4G20850	3974	4910	3928	3835	4073	4183	46.8141	55.2675	49.1141	43.0171	43.8092	45.0722	3902.86	4364.68	0.97774	0.209766	0.999944	TPP2	4	11160721	11170071	-	4539	protein_coding	Tripeptidyl-peptidase 2 [Source:UniProtKB/Swiss-Prot;Acc:F4JVN6]	Peptidase_S8
AT5G41520	3647	3410	3499	4682	4967	4639	193.457	172.839	197.006	236.487	240.572	225.084	4348.65	3858.43	0.895511	0.29441	0.999944	RPS10B	5	16609021	16610692	-	1008	protein_coding	40S ribosomal protein S10-2 [Source:UniProtKB/Swiss-Prot;Acc:Q9FFS8]	-
AT1G31812	4774	3936	5208	3864	3723	3326	327.683	258.147	379.427	252.543	233.328	208.817	4077.64	4242.23	1.15696	0.824327	0.999944	ACBP6	1	11410766	11412233	-	779	protein_coding	ACBP6 [Source:UniProtKB/TrEMBL;Acc:A0A178WJ33]	-
AT1G62480	2401	2033	2952	5997	4983	6414	156.945	126.979	204.813	373.265	297.405	383.492	4355.79	3764.59	0.573263	0.619837	0.999944	-	1	23128651	23129759	+	818	protein_coding	At1g62480/T3P18_4 [Source:UniProtKB/TrEMBL;Acc:Q9SXE9]	-
AT2G19730	3403	2906	3595	5073	5309	4476	214.826	175.292	240.886	304.942	306.013	258.456	4500.23	3676.52	0.880972	0.186296	0.999944	RPL28A	2	8511486	8513291	+	847	protein_coding	60S ribosomal protein L28-1 [Source:UniProtKB/Swiss-Prot;Acc:O82204]	-
AT1G19350	4661	5454	4266	3283	3248	3840	102.266	114.343	99.3483	68.5886	65.0686	77.0649	3699.24	4559	1.08415	0.207914	0.999944	BES1	1	6688463	6691216	+	2437	protein_coding	Brassinosteroid signaling positive regulator (BZR1) family protein [Source:UniProtKB/TrEMBL;Acc:F4HP45]	-
AT1G50320	4298	4829	3933	3756	4136	3706	272.614	292.67	264.784	226.848	239.532	215.01	4008.24	4189.78	1.06436	0.701905	0.999944	ATHX	1	18638384	18639536	-	843	protein_coding	Thioredoxin X, chloroplastic [Source:UniProtKB/Swiss-Prot;Acc:Q8LD49]	-
AT3G22231	4026	4527	4122	3211	3983	4752	278.486	299.213	302.638	211.494	251.56	300.661	3688.07	4488.67	0.927997	0.0471617	0.999944	PCC1	3	7845823	7846833	-	773	protein_coding	Cysteine-rich and transmembrane domain-containing protein PCC1 [Source:UniProtKB/Swiss-Prot;Acc:Q94C26]	-
AT3G53740	2888	2696	3578	4896	5365	5146	179.142	159.794	235.574	289.182	303.86	291.973	4282.66	3812.11	0.749127	0.556784	0.999944	RPL36B	3	19913651	19915066	-	862	protein_coding	60S ribosomal protein L36 [Source:UniProtKB/TrEMBL;Acc:A0A178VA59]	-
AT1G50480	3790	4466	3409	4031	4227	4635	86.6769	97.594	82.7518	87.7818	88.2671	96.9585	3952.14	4171.45	0.912589	0.509933	0.999944	THFS	1	18701882	18704938	+	2338	protein_coding	Formate--tetrahydrofolate ligase [Source:UniProtKB/Swiss-Prot;Acc:Q9SPK5]	-
AT1G53210	4729	4450	3920	3838	3471	4118	104.444	93.9105	91.8939	80.7136	69.9957	83.1902	3974.49	4190.09	1.06008	0.678419	0.999944	NCL	1	19844450	19847856	+	2421	protein_coding	Sodium/calcium exchanger NCL [Source:UniProtKB/Swiss-Prot;Acc:Q8L636]	Na_Ca_ex
AT2G39460	3207	2879	3391	5000	5306	4704	107.712	92.3948	120.887	159.905	162.718	144.512	4407.94	3664.9	0.833632	0.264194	0.999944	RPL23AA	2	16474149	16476141	+	1592	protein_coding	60S ribosomal protein L23a-1 [Source:UniProtKB/Swiss-Prot;Acc:Q8LD46]	-
AT5G12150	4070	4530	3944	3978	3990	3956	68.3272	72.667	70.2785	63.5904	61.161	60.7474	3956.66	4174.18	1.01234	0.545371	0.999944	ROPGAP6	5	3924107	3930441	-	3185	protein_coding	Rho GTPase-activating protein 6 [Source:UniProtKB/Swiss-Prot;Acc:Q9FMP8]	RhoGAP
AT5G49360	4394	5205	3069	4319	2709	4757	81.2963	92.0178	60.269	76.089	45.7638	80.5037	3777.45	4328.61	0.965527	0.458588	0.999944	BXL1	5	20011812	20016857	-	2890	protein_coding	Beta-D-xylosidase 1 [Source:UniProtKB/Swiss-Prot;Acc:Q9FGY1]	Glyco_hydro_3_C
AT4G40030	4248	4039	4092	4104	4151	3814	171.556	155.86	175.405	157.818	153.065	140.888	4109.75	4022.13	1.0468	0.81799	0.999944	-	4	18555532	18557106	-	1324	protein_coding	Histone superfamily protein [Source:UniProtKB/TrEMBL;Acc:A8MRL0]	Histone
AT1G48600	4850	4950	4224	3458	3854	3101	130.381	127.151	120.527	88.517	94.5994	76.2514	4011.94	4145.44	1.19424	0.851245	0.999944	NMT2	1	17965871	17969354	+	1989	protein_coding	PMEAMT [Source:UniProtKB/TrEMBL;Acc:A0A178WLJ9]	Methyltransf_11
AT5G11670	4176	3456	2325	3903	5309	5263	91.7378	72.5441	54.2123	81.6421	106.489	105.753	4382.89	3641.22	0.899527	0.304171	0.999944	NADP-ME2	5	3754091	3758342	+	2434	protein_coding	NADP-dependent malic enzyme 2 [Source:UniProtKB/Swiss-Prot;Acc:Q9LYG3]	Malic_M
AT3G14930	3502	3227	4590	4854	4610	3649	91.6102	80.6616	127.446	120.908	110.111	87.312	4242.97	3885.13	0.982142	0.565458	0.999944	HEME1	3	5020461	5023146	+	2044	protein_coding	Uroporphyrinogen decarboxylase 1, chloroplastic [Source:UniProtKB/Swiss-Prot;Acc:Q93ZB6]	-
AT5G05690	4748	4547	4537	3650	3611	3325	131.609	120.432	133.485	96.3379	91.3916	84.3024	3963.41	4197.74	1.15472	0.723185	0.999944	CYP90A1	5	1702640	1706948	-	1929	protein_coding	DWF3 [Source:UniProtKB/TrEMBL;Acc:A0A178UQC4]	p450
AT5G14910	3660	3113	4360	4654	4736	3877	173.339	140.875	219.173	209.879	204.8	167.951	4271.39	3835.42	0.974985	0.439013	0.999944	-	5	4823553	4825652	+	1129	protein_coding	AT5g14910/F2G14_30 [Source:UniProtKB/TrEMBL;Acc:Q93VK7]	-
AT5G49910	3666	3988	3971	4089	4353	4331	79.457	82.5914	91.3537	84.3887	86.1451	85.8618	3968.06	4123.87	0.927604	0.596253	0.999944	HSP70-7	5	20303334	20306469	+	2467	protein_coding	Heat shock 70 kDa protein 7, chloroplastic [Source:UniProtKB/Swiss-Prot;Acc:Q9LTX9]	HSP70
AT5G15410	5100	4072	3745	4249	3955	3255	102.479	78.1829	79.8734	81.2977	72.5626	59.8256	4388.79	3730.36	1.19502	0.232624	0.999944	CNGC2	5	5003226	5006882	-	2661	protein_coding	Cyclic nucleotide-gated ion channel 2 [Source:UniProtKB/Swiss-Prot;Acc:O65718]	Ion_trans
AT5G11420	5138	3328	4770	3962	3315	3784	168.648	104.378	166.185	123.831	99.3513	113.608	4106.81	4026.54	1.13284	0.913737	0.999944	-	5	3644547	3647411	+	1629	protein_coding	Uncharacterized protein At5g11420 [Source:UniProtKB/TrEMBL;Acc:Q9LYE7]	-
AT2G42750	4527	6525	4425	2880	3445	2412	163.222	224.796	169.343	98.8753	113.412	79.5457	3583	4519.76	1.27343	0.358508	0.999944	-	2	17793265	17795728	+	1483	protein_coding	At2g42750/F7D19.25 [Source:UniProtKB/TrEMBL;Acc:Q9SJI1]	DnaJ
AT3G59060	4869	5305	4073	3244	3565	3135	101.657	105.834	90.261	64.4923	67.9612	59.8699	3857.59	4217.69	1.1912	0.635131	0.999944	PIF5	3	21827905	21830837	-	2561	protein_coding	Transcription factor PIF5 [Source:UniProtKB/Swiss-Prot;Acc:Q84LH8]	HLH
AT5G07020	4346	4063	4480	3841	4282	3176	205.646	183.703	225.006	173.062	185.003	137.462	4098.46	3970.94	1.13621	0.82626	0.999944	MPH1	5	2180501	2182538	-	1130	protein_coding	Protein MAINTENANCE OF PSII UNDER HIGH LIGHT 1 [Source:UniProtKB/Swiss-Prot;Acc:Q9FL44]	-
AT2G47610	2872	2619	3030	5138	5555	4961	132.27	115.253	148.117	225.319	233.595	208.986	4416.11	3528.48	0.762615	0.271433	0.999944	RPL7AA	2	19529743	19531677	+	1161	protein_coding	60S ribosomal protein L7a-1 [Source:UniProtKB/Swiss-Prot;Acc:P49692]	-
AT1G79750	3690	3972	3457	4243	4285	4487	69.9906	71.9885	69.5984	76.6327	74.2108	77.847	4005.41	3980.01	0.91507	0.933162	0.999944	NADP-ME4	1	30007288	30011690	-	2819	protein_coding	Malic enzyme [Source:UniProtKB/TrEMBL;Acc:A0A178W4H6]	Malic_M
AT5G43940	4263	3719	4072	4105	4228	3741	158.293	131.951	160.487	145.14	143.345	127.059	4139.42	3886.66	1.05673	0.523416	0.999944	HOT5	5	17684156	17686534	+	1440	protein_coding	S-(hydroxymethyl)glutathione dehydrogenase [Source:UniProtKB/TrEMBL;Acc:F4K7D6]	ADH_N
AT5G02790	4574	5113	4047	3318	3445	3580	208.856	223.084	196.142	144.263	143.629	149.523	3742.65	4285.12	1.10641	0.391146	0.999944	GSTL3	5	632796	635240	+	1171	protein_coding	Glutathione S-transferase L3 [Source:UniProtKB/Swiss-Prot;Acc:Q9LZ06]	-
AT4G01800	4026	4305	4177	3952	4028	3558	58.3544	59.6229	64.2615	54.5437	53.308	47.1713	3944.95	4060.05	1.05367	0.79349	0.999944	AGY1	4	770722	776439	-	3689	protein_coding	Albino or Glassy Yellow 1 [Source:UniProtKB/TrEMBL;Acc:F4JG57]	-
AT2G23350	3203	3437	3557	4510	4888	4450	66.1506	67.826	77.9735	88.6913	92.1744	84.0637	4114.75	3829.01	0.857197	0.565929	0.999944	PAB4	2	9942915	9946347	+	2589	protein_coding	Polyadenylate-binding protein 4 [Source:UniProtKB/Swiss-Prot;Acc:O22173]	RRM_1
AT3G53870	3515	2981	3669	4588	5035	4252	169.474	137.334	187.764	210.634	221.656	187.518	4293.81	3657.71	0.917332	0.223828	0.999944	RPS3B	3	19951424	19953018	+	1109	protein_coding	40S ribosomal protein S3-2 [Source:UniProtKB/Swiss-Prot;Acc:Q9M339]	-
AT4G02530	3782	3644	4614	4336	4435	3203	180.395	166.082	233.597	196.934	193.152	139.744	4114.64	3890.63	1.07216	0.703161	0.999944	-	4	1112082	1114158	-	1121	protein_coding	chloroplast thylakoid lumen protein [Source:TAIR;Acc:AT4G02530]	-
AT5G08650	4108	4445	3900	3999	4191	3316	77.0445	79.6569	77.6359	71.4152	71.7681	56.885	4039.75	3928.77	1.09302	0.813081	0.999944	-	5	2806302	2813602	-	2851	protein_coding	Translation factor GUF1 homolog, chloroplastic [Source:UniProtKB/TrEMBL;Acc:A0A178USI8]	GTP_EFTU
AT4G00100	3088	3052	3275	4830	4849	4864	169.697	160.258	191.027	252.738	243.305	244.49	4167.76	3729.76	0.802684	0.4868	0.999944	RPS13B	4	36916	38384	+	973	protein_coding	40S ribosomal protein S13-2 [Source:UniProtKB/Swiss-Prot;Acc:P59224]	-
AT5G22580	3660	3846	4676	3300	3163	5196	207.309	208.155	281.124	177.983	163.583	269.202	3333.73	4606.82	0.847812	0.0082517	0.999944	-	5	7502427	7503463	+	944	protein_coding	Stress-response A/B barrel domain-containing protein At5g22580 [Source:UniProtKB/Swiss-Prot;Acc:Q9FK81]	-
AT2G27720	3269	2566	3400	5473	4999	4114	151.862	113.902	167.648	242.095	212.041	174.811	4487.78	3379.63	0.900151	0.09401	0.999944	-	2	11818230	11819646	+	1151	protein_coding	60S acidic ribosomal protein family [Source:UniProtKB/TrEMBL;Acc:F4IGR4]	-
AT2G11225	3723	4244	4263	3891	4046	3628	206.717	225.163	251.237	205.718	205.121	184.256	3826.38	4093.43	1.01123	0.524429	0.999944	-	2	4478424	4483467	+	963	protein_coding	-	-
AT2G22125	4132	3433	3698	4142	4101	4256	30.6644	24.3438	29.1292	29.2693	27.7886	28.8901	4066.58	3818.14	0.987159	0.479378	0.999944	CSI1	2	9406059	9414578	+	7205	protein_coding	Protein CELLULOSE SYNTHASE INTERACTIVE 1 [Source:UniProtKB/Swiss-Prot;Acc:F4IIM1]	C2
AT2G33040	3781	3903	3608	4007	4090	4358	136.233	134.373	137.984	137.474	134.555	143.626	3898.15	3971.87	0.938319	0.767126	0.999944	ATPC	2	14018610	14021185	-	1484	protein_coding	ATP synthase subunit gamma, mitochondrial [Source:UniProtKB/Swiss-Prot;Acc:Q96250]	-
AT1G23390	5081	3759	3851	4135	4033	2863	139.18	98.3878	111.967	107.853	100.869	71.7335	4369.41	3542.83	1.24913	0.16975	0.999944	-	1	8308965	8310916	-	1952	protein_coding	F-box/Kelch repeat-containing F-box family protein [Source:UniProtKB/TrEMBL;Acc:C4PVQ8]	-
AT1G08830	3816	3067	2791	5210	3985	4814	233.724	179.493	181.443	303.85	222.857	269.695	4271.29	3542.22	0.899102	0.22892	0.999944	CSD1	1	2827060	2829315	+	873	protein_coding	Superoxide dismutase [Cu-Zn] 1 [Source:UniProtKB/Swiss-Prot;Acc:P24704]	-
AT1G22300	3547	3664	3548	3858	4071	4972	104.379	103.027	110.821	108.104	109.385	133.831	3762.87	4064.61	0.85333	0.436599	0.999944	GRF10	1	7878759	7881395	-	1817	protein_coding	GRF10 [Source:UniProtKB/TrEMBL;Acc:A0A178W0Z4]	-
AT3G26070	4181	5086	3960	3409	3679	3303	154.177	179.208	154.997	119.7	123.872	111.409	3710.76	4157.31	1.10237	0.450197	0.999944	PAP4	3	9526687	9528703	+	1450	protein_coding	Probable plastid-lipid-associated protein 4, chloroplastic [Source:UniProtKB/Swiss-Prot;Acc:Q9LU85]	-
AT1G68590	3434	3595	4086	4267	4072	4150	197.012	197.075	248.816	233.1	213.306	217.777	3858.29	3979.72	0.917752	0.760687	0.999944	-	1	25757404	25758411	-	932	protein_coding	30S ribosomal protein 3-1, chloroplastic [Source:UniProtKB/Swiss-Prot;Acc:Q9SX22]	-
AT1G64860	4316	4301	4099	3824	3990	3067	97.2916	92.6411	98.075	82.0804	82.1239	63.2382	3990.85	3875.75	1.14837	0.836161	0.999944	SIGA	1	24097736	24100970	+	2372	protein_coding	RNA polymerase sigma factor sigA [Source:UniProtKB/Swiss-Prot;Acc:O24629]	Sigma70_r2
AT1G36160	3768	3575	3750	4322	4275	3906	25.9398	23.5164	27.4014	28.3314	26.8716	24.5957	4054.98	3773.67	0.984379	0.375815	0.999944	ACC1	1	13533168	13544015	+	7767	protein_coding	Acetyl-CoA carboxylase 1 [Source:UniProtKB/Swiss-Prot;Acc:Q38970]	Carboxyl_trans
AT3G16520	4031	4486	4304	3550	3767	3400	87.1913	92.717	98.8141	73.1166	74.3975	67.2684	3732.99	4116.21	1.07393	0.457263	0.999944	UGT88A1	3	5618408	5620969	-	2472	protein_coding	UDP-glycosyltransferase 88A1 [Source:UniProtKB/Swiss-Prot;Acc:Q9LK73]	UDPGT
AT1G06040	4531	4383	4055	3401	3764	3399	164.252	151.82	156.025	117.395	124.586	112.704	3855.25	3991.11	1.12484	0.807487	0.999944	BBX24	1	1828340	1829983	-	1475	protein_coding	B-box zinc finger protein 24 [Source:UniProtKB/Swiss-Prot;Acc:Q96288]	zf-B_box
AT3G47070	4512	2497	4831	4975	4396	2296	211.257	111.712	240.086	221.801	187.933	98.3301	4562.86	3307.41	1.2934	0.160485	0.999944	-	3	17336592	17337733	-	1142	protein_coding	Thylakoid soluble phosphoprotein [Source:UniProtKB/TrEMBL;Acc:Q9SD66]	-
AT2G30870	4427	4582	2636	3136	4477	4236	209.108	206.803	132.158	141.048	193.087	183.017	3956.63	3801.75	1.01915	0.804194	0.999944	GSTF10	2	13141290	13142676	+	1132	protein_coding	Glutathione S-transferase F10 [Source:UniProtKB/Swiss-Prot;Acc:P42761]	GST_N
AT1G56190	3795	4256	3896	3696	4134	3542	104.976	112.491	114.388	97.3501	104.412	89.6184	3814.91	3936.3	1.02996	0.755098	0.999944	-	1	21028137	21030684	+	1933	protein_coding	Phosphoglycerate kinase [Source:UniProtKB/TrEMBL;Acc:A0A178W4Q1]	-
AT2G05620	4093	4643	3966	3581	3736	3299	193.503	209.742	199.015	161.205	161.271	142.659	3754.74	4012.61	1.09366	0.619416	0.999944	PGR5	2	2080647	2081859	-	1131	protein_coding	Protein PROTON GRADIENT REGULATION 5, chloroplastic [Source:UniProtKB/Swiss-Prot;Acc:Q9SL05]	-
AT4G03260	4108	4584	3453	3516	3822	3806	56.3071	60.0368	50.2361	45.8891	47.8328	47.717	3765.62	3965.43	1.03316	0.633812	0.999944	-	4	1428102	1432690	+	3901	protein_coding	At4g03260 [Source:UniProtKB/TrEMBL;Acc:Q8GUJ5]	-
AT3G02260	3642	4364	3589	3679	3858	4149	12.3517	14.142	12.9195	11.8808	11.9468	12.8707	3670.01	4050.71	0.943397	0.158045	0.999944	BIG	3	430877	448680	-	15766	protein_coding	Auxin transport protein BIG [Source:UniProtKB/Swiss-Prot;Acc:Q9SRU2]	ZZ
AT3G20390	3480	3575	3437	4122	4461	4178	159.996	157.053	167.724	180.453	187.268	175.699	3948.81	3744.97	0.920611	0.530721	0.999944	-	3	7109862	7111929	-	1163	protein_coding	Endoribonuclease L-PSP family protein [Source:UniProtKB/TrEMBL;Acc:A0A1I9LS34]	Ribonuc_L-PSP
AT1G03475	3524	3548	3978	3930	4255	3997	108.105	104	129.528	114.797	119.183	112.155	3836.34	3876.69	0.945302	0.911678	0.999944	CPX1	1	868853	871308	-	1743	protein_coding	Coproporphyrinogen-III oxidase 1, chloroplastic [Source:UniProtKB/Swiss-Prot;Acc:Q9LR75]	-
AT3G02020	5084	6201	3257	2899	2647	3107	53.2394	62.0483	36.202	28.907	25.3095	29.7606	3530.18	4205.45	1.21386	0.481229	0.999944	AK3	3	337712	343912	-	5106	protein_coding	Aspartokinase 3, chloroplastic [Source:UniProtKB/Swiss-Prot;Acc:Q9S702]	-
AT3G51820	3830	3820	3702	4083	4354	3405	118.444	112.88	121.517	120.232	122.943	96.317	4022.83	3679.03	1.05108	0.331024	0.999944	CHLG	3	19215930	19219128	-	1729	protein_coding	Chlorophyll synthase, chloroplastic [Source:UniProtKB/Swiss-Prot;Acc:Q38833]	UbiA
AT2G34860	3874	3942	4059	3826	4250	3214	198.602	193.099	220.867	186.766	198.937	150.71	3921.11	3789.39	1.08111	0.776052	0.999944	PSA2	2	14708243	14710267	+	1043	protein_coding	Protein PHOTOSYSTEM I ASSEMBLY 2, chloroplastic [Source:UniProtKB/Swiss-Prot;Acc:O64750]	-
AT1G29470	4037	3347	3687	3888	4003	4157	69.744	55.2515	67.6095	63.959	63.1446	65.6901	3919.91	3754.7	0.987279	0.642002	0.999944	-	1	10310131	10314147	-	3095	protein_coding	Probable methyltransferase PMT24 [Source:UniProtKB/Swiss-Prot;Acc:Q6NPR7]	-
AT4G18730	3345	2707	3442	4435	4711	4476	210.419	162.711	229.82	265.651	270.586	257.544	4083.43	3555.23	0.873506	0.351676	0.999944	RPL11C	4	10302163	10303432	+	850	protein_coding	60S ribosomal protein L11-2 [Source:UniProtKB/Swiss-Prot;Acc:P42794]	-
AT3G22440	3313	4032	3477	4132	3650	4472	81.0734	94.2796	90.3126	96.282	81.5554	100.099	3639.88	4002.32	0.86972	0.28622	0.999944	FRL4A	3	7959753	7962371	+	2185	protein_coding	FRIGIDA-like protein 4a [Source:UniProtKB/Swiss-Prot;Acc:Q9LUV4]	-
AT1G09130	4166	4494	3863	3430	3886	3215	137.844	142.082	135.668	108.066	117.401	97.3017	3777.51	3899.59	1.11254	0.815506	0.999944	-	1	2939568	2942345	-	1616	protein_coding	ATP-dependent Clp protease proteolytic subunit [Source:UniProtKB/TrEMBL;Acc:F4HZE0]	-
AT1G76990	4547	3978	2805	3755	4323	3520	63.6126	53.1769	41.6521	50.0214	55.2212	45.0436	4152.32	3439.61	1.11118	0.0952395	0.999944	ACR3	1	28932119	28936371	+	3822	protein_coding	ACR3 [Source:UniProtKB/TrEMBL;Acc:A0A178W888]	ACT
AT5G47700	2800	2314	3442	5078	4983	4224	163.623	129.208	213.494	282.558	265.877	225.779	4192.01	3346.74	0.821434	0.258345	0.999944	RPP1C	5	19327566	19328986	-	915	protein_coding	60S acidic ribosomal protein P1-3 [Source:UniProtKB/Swiss-Prot;Acc:Q8LEQ0]	-
AT1G10960	3607	3578	4011	4263	4252	3117	225.838	214.058	266.557	254.152	243.079	178.509	3973.04	3621.68	1.06341	0.4615	0.999944	FD1	1	3664187	3665040	+	854	protein_coding	Ferredoxin-1, chloroplastic [Source:UniProtKB/Swiss-Prot;Acc:O04090]	Fer2
AT4G19110	3995	4256	3499	3468	3909	3655	81.9692	83.4403	76.2017	67.755	73.2323	68.5952	3738.35	3826.89	1.03863	0.812652	0.999944	-	4	10454497	10459328	-	2606	protein_coding	Protein kinase superfamily protein [Source:UniProtKB/TrEMBL;Acc:F4JSF8]	Pkinase
AT4G32060	4111	4461	3801	3134	3679	3582	111.186	115.285	109.115	80.7102	90.852	88.6134	3596.6	3981.59	1.05982	0.423917	0.999944	MICU	4	15500926	15503593	+	1977	protein_coding	Calcium uptake protein, mitochondrial [Source:UniProtKB/Swiss-Prot;Acc:Q9SZ45]	efhand
AT5G63310	3323	2622	4217	4618	4874	3087	181.306	136.696	244.215	239.919	242.812	154.06	4187.01	3373.2	1.03199	0.222507	0.999944	NDPK2	5	25371904	25373904	-	980	protein_coding	NDPK2 [Source:UniProtKB/TrEMBL;Acc:A0A384KNJ7]	NDK
AT2G34250	3749	3550	3087	3955	4176	4201	85.4104	77.2794	74.6481	85.7965	86.8678	87.5428	3897.12	3616.18	0.950563	0.346388	0.999944	-	2	14462023	14464879	+	2347	protein_coding	AT2G34250 protein [Source:UniProtKB/TrEMBL;Acc:O80774]	-
AT1G11650	3928	3911	3378	3926	3893	3643	127.677	121.47	116.544	121.512	115.539	108.311	3860.31	3665.52	1.03271	0.498079	0.999944	RBP45B	1	3914774	3918243	+	1645	protein_coding	RBP45B [Source:UniProtKB/TrEMBL;Acc:A0A178WLD6]	RRM_1
AT5G47030	3484	3983	3277	3712	3881	4338	151.701	165.715	151.451	153.903	154.297	172.771	3633.69	3871.01	0.904789	0.387589	0.999944	-	5	19090150	19092416	+	1228	protein_coding	ATP synthase subunit delta', mitochondrial [Source:UniProtKB/Swiss-Prot;Acc:Q96252]	-
AT1G16410	4836	5433	3587	2768	2591	3437	79.0281	84.835	62.2176	43.0714	38.6603	51.3744	3384.36	4177.34	1.14831	0.334233	0.999944	CYP79F1	1	5608682	5612064	+	3272	protein_coding	Dihomomethionine N-hydroxylase [Source:UniProtKB/Swiss-Prot;Acc:Q949U1]	p450
AT3G48930	2749	2391	3038	4857	5069	4542	179.036	148.794	210.01	301.204	301.433	270.573	4129.08	3324.6	0.781928	0.276898	0.999944	RPS11A	3	18140771	18142281	-	821	protein_coding	40S ribosomal protein S11-1 [Source:UniProtKB/Swiss-Prot;Acc:P16181]	-
AT5G19770	3957	2933	3405	4087	4123	4138	107.729	76.2991	98.3945	105.95	102.49	103.046	3995.27	3509.65	0.980576	0.229616	0.999944	TUBA3	5	6682420	6684744	-	1964	protein_coding	Tubulin alpha chain [Source:UniProtKB/TrEMBL;Acc:A0A178UTQ9]	Tubulin
AT1G19910	3973	4298	3827	3500	3357	3682	146.205	151.13	149.482	122.642	112.797	123.936	3567.87	3968.97	1.03303	0.342685	0.999944	VHA-C2	1	6913001	6914634	+	1453	protein_coding	V-type proton ATPase proteolipid subunit [Source:UniProtKB/TrEMBL;Acc:Q24JM2]	-
AT2G41680	3643	3703	3787	3939	4242	3274	107.323	104.238	118.417	110.496	114.105	88.2232	3876.15	3630.38	1.04638	0.52667	0.999944	NTRC	2	17376155	17379059	-	1815	protein_coding	Thioredoxin reductase [Source:UniProtKB/TrEMBL;Acc:A0A178VZE7]	Pyr_redox_2
AT1G23490	4138	3390	3706	3464	3918	3962	180.324	141.157	171.418	143.737	155.895	157.925	3789.06	3714.41	1.01888	0.848153	0.999944	ARF2-A	1	8336593	8338827	+	1227	protein_coding	ADP-ribosylation factor 2-B [Source:UniProtKB/Swiss-Prot;Acc:P0DH91]	Arf
AT3G03780	3789	4898	3956	2974	3091	3857	66.6	82.2637	73.8061	49.7758	49.6079	62.0113	3248.7	4268.38	0.992275	0.0367679	0.999944	MS2	3	956862	961032	+	3042	protein_coding	5-methyltetrahydropteroyltriglutamate--homocysteine methyltransferase 2 [Source:UniProtKB/Swiss-Prot;Acc:Q9SRV5]	-
AT4G23850	4285	4008	3418	3658	3609	3555	94.4817	84.4432	79.9937	76.8013	72.6585	71.6983	3806.12	3684.32	1.08111	0.764459	0.999944	LACS4	4	12403454	12408421	-	2425	protein_coding	Long chain acyl-CoA synthetase 4 [Source:UniProtKB/Swiss-Prot;Acc:Q9T0A0]	AMP-binding
AT5G35790	3626	3474	3703	4149	4095	3480	93.1227	85.2507	100.941	101.461	96.025	81.7484	3892.91	3589.25	1.01785	0.379686	0.999944	G6PD1	5	13956672	13959830	-	2082	protein_coding	Glucose-6-phosphate 1-dehydrogenase 1, chloroplastic [Source:UniProtKB/Swiss-Prot;Acc:Q43727]	G6PD_C
AT5G16130	2721	2770	2891	4464	4869	4805	147.11	143.098	165.9	229.808	240.356	237.617	3927.89	3478.27	0.753035	0.510554	0.999944	RPS7C	5	5268421	5270199	+	989	protein_coding	40S ribosomal protein S7-3 [Source:UniProtKB/Swiss-Prot;Acc:Q8LD03]	-
AT4G34870	2814	3001	3315	4791	4603	3950	135.553	138.131	169.495	219.755	202.455	174.042	3983.44	3439.98	0.852727	0.334977	0.999944	CYP18-4	4	16614204	16615313	+	1110	protein_coding	Peptidyl-prolyl cis-trans isomerase [Source:UniProtKB/TrEMBL;Acc:A0A178UWH6]	Pro_isomerase
AT1G52870	4859	5532	3937	2566	3089	2472	147.452	160.408	126.81	74.1459	85.59	68.6157	3482.53	4034.02	1.2935	0.554427	0.999944	-	1	19685545	19688028	+	1762	protein_coding	At1g52870/F14G24_14 [Source:UniProtKB/TrEMBL;Acc:Q9C933]	Mpv17_PMP22
AT2G43750	4037	4069	3990	3747	3752	2853	129.722	124.935	136.086	114.648	110.083	83.855	3794.88	3692.34	1.15076	0.851528	0.999944	OASB	2	18129435	18132638	-	1664	protein_coding	Cysteine synthase [Source:UniProtKB/TrEMBL;Acc:Q0WW95]	PALP
AT4G02890	3830	3778	3917	3997	3635	3276	125.1	117.913	135.8	124.315	108.409	97.8759	3768.81	3703.13	1.06785	0.878699	0.999944	UBQ14	4	1278530	1280166	-	1637	protein_coding	Polyubiquitin 14 [Source:UniProtKB/Swiss-Prot;Acc:Q3E7T8]	ubiquitin
AT2G41560	4027	4611	3761	3407	3195	3419	43.1509	47.211	42.7758	34.7623	31.2595	33.5104	3505.09	3965	1.07108	0.369145	0.999944	ACA4	2	17332050	17337492	-	4990	protein_coding	Calcium-transporting ATPase 4, plasma membrane-type [Source:UniProtKB/Swiss-Prot;Acc:O22218]	Cation_ATPase_C
AT3G27925	4208	4879	3828	3290	3409	2784	125.279	138.795	120.965	93.2666	92.6685	75.813	3596.26	3877.74	1.17941	0.672165	0.999944	DEGP1	3	10365652	10369013	-	1796	protein_coding	DEGP1 [Source:UniProtKB/TrEMBL;Acc:A0A178V823]	-
AT5G45510	3936	3843	3585	3554	3786	3629	48.7395	45.4712	47.1196	41.9055	42.8065	41.1041	3707.59	3714.35	1.03527	0.983717	0.999944	-	5	18444607	18449446	+	4318	protein_coding	Probable disease resistance protein At5g45510 [Source:UniProtKB/Swiss-Prot;Acc:Q8VZC7]	-
AT4G35250	3765	3644	3959	3993	3972	2981	118.211	109.323	131.937	119.377	113.869	85.6107	3850.99	3581.59	1.1014	0.572248	0.999944	-	4	16771073	16773456	-	1703	protein_coding	HCF244 [Source:UniProtKB/TrEMBL;Acc:A0A178UXV2]	NmrA
AT3G48000	4702	4842	3829	3052	3186	2662	116.342	114.477	100.56	71.9062	71.9784	60.2468	3618.19	3827.55	1.24707	0.784549	0.999944	ALDH2B4	3	17716864	17720169	-	2161	protein_coding	Aldehyde dehydrogenase family 2 member B4, mitochondrial [Source:UniProtKB/Swiss-Prot;Acc:Q9SU63]	Aldedh
AT5G28540	3490	3275	2618	3745	4253	4871	65.8003	59.0002	52.3912	67.2329	73.2151	84.0026	3763.41	3565.36	0.855207	0.705568	0.999944	MED37A	5	10540123	10543558	-	2836	protein_coding	Mediator of RNA polymerase II transcription subunit 37a [Source:UniProtKB/Swiss-Prot;Acc:Q9LKR3]	HSP70
AT4G25130	3600	4144	3752	3510	3881	3343	166.371	182.993	184.045	154.458	163.765	141.314	3607.42	3784.28	1.03217	0.649308	0.999944	MSR4	4	12898514	12900090	-	1157	protein_coding	Peptide methionine sulfoxide reductase A4, chloroplastic [Source:UniProtKB/Swiss-Prot;Acc:P54150]	PMSR
AT4G31500	4876	4042	2913	2883	3003	4496	137.22	108.69	87.0126	77.2551	77.1637	115.732	3565.21	3807.21	1.03524	0.720934	0.999944	CYP83B1	4	15273410	15275404	-	1900	protein_coding	Cytochrome P450 83B1 [Source:UniProtKB/Swiss-Prot;Acc:O65782]	p450
AT3G56800	4518	3445	3386	3265	3578	3949	211.353	153.99	168.126	145.436	152.829	168.975	3747.8	3611.55	1.05846	0.771258	0.999944	CAM5	3	21034534	21036166	-	1143	protein_coding	Calmodulin-2 [Source:UniProtKB/Swiss-Prot;Acc:P0DH97]	-
AT3G60770	2876	2909	2700	4334	4677	4559	168.065	162.432	167.47	241.159	249.55	243.685	3878.31	3376.81	0.799919	0.398606	0.999944	RPS13A	3	22460189	22461779	-	915	protein_coding	40S ribosomal protein S13-1 [Source:UniProtKB/Swiss-Prot;Acc:P59223]	-
AT1G51500	4765	3844	3921	3328	3151	3016	97.5435	75.1898	85.1959	64.8704	58.8961	56.4727	3719.29	3644.48	1.19863	0.907044	0.999944	ABCG12	1	19097712	19101265	-	2612	protein_coding	WBC12 [Source:UniProtKB/TrEMBL;Acc:A0A178W3S0]	ABC2_membrane
AT5G49740	5170	4641	3829	2711	3373	2296	94.5737	81.1207	74.345	47.2212	56.3377	38.417	3726.23	3646.31	1.35252	0.928085	0.999944	FRO7	5	20205302	20208777	-	2923	protein_coding	Ferric reduction oxidase 7, chloroplastic [Source:UniProtKB/Swiss-Prot;Acc:Q3KTM0]	FAD_binding_8
AT2G17360	2845	2756	3226	4458	4530	4175	125.513	116.178	151.063	187.272	182.476	168.475	3862.09	3397.75	0.833426	0.408002	0.999944	RPS4A	2	7546440	7548406	+	1212	protein_coding	40S ribosomal protein S4-1 [Source:UniProtKB/Swiss-Prot;Acc:Q93VH9]	Ribosomal_S4e
AT1G48920	2892	2804	2656	4077	5104	4405	74.0233	68.5786	72.1581	99.3662	119.284	103.131	3933.76	3277.76	0.817252	0.280579	0.999944	NUCL1	1	18098081	18101732	+	2089	protein_coding	Nucleolin 1 [Source:UniProtKB/Swiss-Prot;Acc:Q9FVQ1]	RRM_1
AT4G24690	3735	4325	3338	3297	3594	3644	72.8336	80.5874	69.0898	61.2192	63.9914	64.9968	3493.94	3787.32	1.01071	0.426479	0.999944	NBR1	4	12741032	12744670	+	2742	protein_coding	Protein NBR1 homolog [Source:UniProtKB/Swiss-Prot;Acc:Q9SB64]	ZZ
AT4G09800	2988	2874	2872	4384	4331	4467	199.212	183.089	203.238	278.312	263.648	272.41	3824.54	3399.16	0.825365	0.429701	0.999944	RPS18C	4	6173712	6175200	+	802	protein_coding	40S ribosomal protein S18 [Source:UniProtKB/Swiss-Prot;Acc:P34788]	-
AT1G79550	3303	3607	3339	3796	4092	3746	94.3938	98.4966	101.283	103.297	106.776	97.9207	3665.21	3583.76	0.945341	0.756919	0.999944	PGK3	1	29924023	29926636	-	1871	protein_coding	Phosphoglycerate kinase [Source:UniProtKB/TrEMBL;Acc:A0A178WHC3]	-
AT5G67360	3419	3509	3480	4040	4052	3372	61.7612	60.5676	66.7241	69.4906	66.8327	55.7156	3772.49	3485.34	1.00601	0.3679	0.999944	SBT1.7	5	26871891	26874850	-	2960	protein_coding	Subtilisin-like protease SBT1.7 [Source:UniProtKB/Swiss-Prot;Acc:O65351]	Peptidase_S8
AT5G47190	3089	2867	3900	4152	4291	3538	163.695	145.173	219.366	209.509	207.624	171.493	3770.72	3479.9	0.94106	0.568261	0.999944	-	5	19164184	19166135	-	1009	protein_coding	50S ribosomal protein L19-2, chloroplastic [Source:UniProtKB/Swiss-Prot;Acc:Q8RXX5]	-
AT2G33150	3867	5309	3063	2890	3190	3479	96.5302	126.632	81.1564	68.6934	72.708	79.4357	3279.12	3958.45	1.04592	0.263241	0.999944	PED1	2	14047478	14051400	-	2142	protein_coding	PKT3 [Source:UniProtKB/TrEMBL;Acc:A0A178VRP9]	Thiolase_N
AT5G39530	3423	3282	4232	4043	3927	2888	114.967	105.328	150.868	129.3	120.428	88.7227	3735.58	3533.02	1.07381	0.712868	0.999944	-	5	15826017	15828035	-	1592	protein_coding	Uncharacterized protein At5g39530/MUL8_210 [Source:UniProtKB/TrEMBL;Acc:Q8GWM5]	-
AT5G60920	4103	3774	3368	3334	3196	4018	95.0137	83.5077	82.7834	73.5154	67.5762	85.1073	3507.64	3734.84	1.00909	0.584791	0.999944	COB	5	24511152	24514338	-	2309	protein_coding	Protein COBRA [Source:UniProtKB/Swiss-Prot;Acc:Q94KT8]	-
AT2G04030	3032	3374	3051	3632	4085	4615	57.7558	61.4117	61.6872	65.8779	71.0495	80.41	3516.06	3675.46	0.817557	0.707069	0.999944	HSP90-5	2	1281754	1286144	+	2807	protein_coding	HSP90.5 [Source:UniProtKB/TrEMBL;Acc:A0A178VPV7]	HATPase_c
AT3G61580	3505	3975	3593	3779	3374	3525	96.0593	104.095	104.519	98.618	84.4304	88.3655	3503.6	3727.94	0.997529	0.512178	0.999944	SLD1	3	22786022	22787972	+	1951	protein_coding	Delta(8)-fatty-acid desaturase 1 [Source:UniProtKB/Swiss-Prot;Acc:Q9ZRP7]	-
AT4G16860	4040	4150	3788	2749	3737	3286	53.6424	52.652	53.3855	34.756	45.3057	39.9086	3464.27	3781.46	1.08971	0.554354	0.999944	RPP4	4	9488466	9495837	-	4027	protein_coding	Disease resistance protein RPP4 [Source:UniProtKB/Swiss-Prot;Acc:F4JNA9]	TIR
AT2G47590	3255	3385	3611	3834	4109	3531	95.5762	94.9724	112.542	107.196	110.163	94.835	3666.49	3542.45	0.964653	0.713342	0.999944	PHR2	2	19521774	19524095	+	1821	protein_coding	At2g47590 [Source:UniProtKB/TrEMBL;Acc:Q058P5]	-
AT3G53020	2786	2288	3043	4738	4825	4027	172.017	134.985	199.425	278.557	272.014	227.428	4026.18	3130.51	0.839999	0.173852	0.999944	RPL24B	3	19660488	19662025	-	866	protein_coding	60S ribosomal protein L24-2 [Source:UniProtKB/Swiss-Prot;Acc:P38666]	-
AT1G74050	2854	2927	3127	4237	4385	4159	122.278	119.828	142.203	172.854	171.54	162.988	3747.25	3412.77	0.836465	0.503571	0.999944	RPL6C	1	27847038	27849008	-	1248	protein_coding	60S ribosomal protein L6-3 [Source:UniProtKB/Swiss-Prot;Acc:Q9C9C5]	-
AT3G04720	3539	4187	757	3434	5615	4154	166.869	188.642	37.8859	154.178	241.74	179.157	4106.22	2959.97	0.930414	0.486247	0.999944	HEL	3	1285425	1286760	-	1134	protein_coding	Hevein-like preproprotein [Source:UniProtKB/Swiss-Prot;Acc:P43082]	-
AT4G10060	3636	3928	3500	3728	3552	3328	58.7183	60.6123	59.9935	57.3262	52.3751	49.1592	3587.87	3616.54	1.03844	0.934796	0.999944	-	4	6288821	6295402	+	3311	protein_coding	Non-lysosomal glucosylceramidase [Source:UniProtKB/TrEMBL;Acc:F4JLJ2]	-
AT1G10670	3605	3449	3603	3622	3635	3751	93.8455	85.791	99.5541	89.781	86.4003	89.3156	3568.56	3629.8	0.982758	0.833267	0.999944	ACLA-1	1	3535288	3538439	+	2054	protein_coding	ATP-citrate lyase A-1 [Source:UniProtKB/TrEMBL;Acc:F4I5V8]	-
AT1G31910	3558	4107	3128	3477	3870	3525	39.3232	43.3718	36.6941	36.5911	39.0532	35.6348	3578.71	3601.53	1.00405	0.943689	0.999944	PMK	1	11456802	11463896	+	4838	protein_coding	Phosphomevalonate kinase, peroxisomal [Source:UniProtKB/Swiss-Prot;Acc:Q9C6T1]	GHMP_kinases
AT1G15980	3768	3980	4038	3522	3716	2593	117.204	118.292	133.317	104.316	105.539	73.7747	3617.32	3598.8	1.16231	0.974436	0.999944	PNSB1	1	5489145	5491363	+	1719	protein_coding	Photosynthetic NDH subunit of subcomplex B 1, chloroplastic [Source:UniProtKB/Swiss-Prot;Acc:Q9S9N6]	-
AT3G16000	3395	3335	3773	3583	4157	3358	67.1836	63.0608	79.2495	67.5146	75.1114	60.7822	3647.51	3530.73	1.00476	0.759975	0.999944	MFP1	3	5430758	5433851	-	2702	protein_coding	MAR-binding filament-like protein 1 [Source:UniProtKB/Swiss-Prot;Acc:Q9LW85]	-
AT3G47650	3052	3143	3696	4102	3971	3628	179.724	176.851	231.016	230.01	213.513	195.417	3641.09	3524.46	0.924917	0.779675	0.999944	-	3	17569424	17570607	+	908	protein_coding	DnaJ/Hsp40 cysteine-rich domain superfamily protein [Source:UniProtKB/TrEMBL;Acc:Q9SN73]	-
AT3G23050	4602	3487	4375	125	550	432	128.966	93.3732	130.135	3.38886	5.24888	7.97305	3407.92	3823.81	5.59325	0.559325	0.999944	IAA7	3	8194606	8197161	+	1908	protein_coding	Auxin-responsive protein IAA7 [Source:UniProtKB/Swiss-Prot;Acc:Q38825]	-
AT1G74730	3597	3177	3884	3860	4034	2991	214.655	181.158	246.018	219.339	219.806	163.264	3769.1	3403.84	1.08012	0.426939	0.999944	-	1	28078852	28079987	+	896	protein_coding	Transmembrane protein, putative (DUF1118) [Source:UniProtKB/TrEMBL;Acc:Q94F10]	-
AT1G03630	3743	3516	4024	3463	3800	2944	111.996	100.525	127.799	98.6653	103.817	80.5738	3615.78	3551.61	1.10428	0.895347	0.999944	PORC	1	907523	909650	+	1787	protein_coding	Protochlorophyllide reductase C, chloroplastic [Source:UniProtKB/Swiss-Prot;Acc:O48741]	adh_short
AT1G26850	3615	3476	3390	3497	3783	3689	72.0706	66.217	71.7358	66.3855	68.8635	67.2714	3577.54	3541.38	0.9912	0.885262	0.999944	-	1	9300806	9304328	-	2682	protein_coding	Probable methyltransferase PMT2 [Source:UniProtKB/Swiss-Prot;Acc:B9DFI7]	-
AT1G70410	4030	3863	3564	3374	3427	3151	88.7493	81.2877	83.3075	70.751	68.9091	63.4717	3568.19	3562.84	1.10686	0.990214	0.999944	BCA4	1	26533824	26538437	-	2428	protein_coding	Beta carbonic anhydrase 4 [Source:UniProtKB/Swiss-Prot;Acc:Q94CE4]	-
AT5G67385	3616	3764	3240	3788	3411	3544	59.3452	59.0265	56.4403	59.1964	51.1142	53.2014	3556.36	3535.65	1.00873	0.945485	0.999944	SR1IP1	5	26883663	26887430	+	3258	protein_coding	BTB/POZ domain-containing protein SR1IP1 [Source:UniProtKB/Swiss-Prot;Acc:Q66GP0]	-
AT3G44110	3420	3831	3196	3502	3526	3791	94.0672	100.685	93.3052	91.7184	88.5518	95.3758	3431.36	3619.34	0.955272	0.430803	0.999944	ATJ3	3	15868631	15871256	-	1944	protein_coding	DnaJ protein homolog atj3 [Source:UniProtKB/TrEMBL;Acc:Q0WW92]	DnaJ_C
AT4G14320	2893	2403	3093	4343	4532	3977	157.203	124.769	178.394	224.715	224.857	197.67	3841.56	3170.84	0.861793	0.238639	0.999944	-	4	8241732	8243923	-	984	protein_coding	Zinc-binding ribosomal protein family protein [Source:UniProtKB/TrEMBL;Acc:F4JUQ4]	-
AT4G27800	4075	4434	3787	3007	3341	2571	133.103	138.387	131.293	93.5236	99.6412	76.8129	3436.44	3649.46	1.20003	0.742391	0.999944	PPH1	4	13851777	13854237	-	1637	protein_coding	Protein phosphatase 2C 57 [Source:UniProtKB/Swiss-Prot;Acc:P49599]	PP2C
AT4G38920	3566	3501	3406	3741	3494	3497	106.94	100.32	108.415	106.825	95.6715	95.9235	3549.83	3495.03	1.00849	0.847245	0.999944	VHA-c3	4	18147027	18149315	+	1783	protein_coding	V-type proton ATPase subunit c1 [Source:UniProtKB/Swiss-Prot;Acc:P0DH92]	-
AT1G48350	3235	2760	3831	4172	4179	2963	192.837	157.205	242.39	236.804	227.453	161.555	3792.32	3238.59	1.03814	0.28597	0.999944	RPL18	1	17867102	17868432	+	897	protein_coding	Uncharacterized protein At1g48350 [Source:UniProtKB/TrEMBL;Acc:Q0WWC5]	-
AT2G36160	2552	2287	2928	4749	4400	4149	158.669	135.868	193.227	281.151	249.784	235.953	3815.78	3126.58	0.788937	0.306807	0.999944	RPS14A	2	15169818	15171459	+	860	protein_coding	40S ribosomal protein S14-1 [Source:UniProtKB/Swiss-Prot;Acc:Q9SIH0]	-
AT1G57660	2577	2438	3094	4317	4220	4414	160.223	144.838	204.182	255.576	239.566	251.024	3626.33	3320.22	0.766282	0.630156	0.999944	RPL21E	1	21355475	21356637	+	860	protein_coding	60S ribosomal protein L21-2 [Source:UniProtKB/Swiss-Prot;Acc:Q9FDZ9]	-
AT5G02810	3530	3978	3786	2676	3532	3553	58.3818	62.8648	66.4615	42.1422	53.3367	53.749	3200.51	3808.21	0.997179	0.154494	0.999944	APRR7	5	637681	642030	-	3233	protein_coding	Two-component response regulator-like APRR7 [Source:UniProtKB/Swiss-Prot;Acc:Q93WK5]	CCT
AT1G07590	4455	3878	4114	3529	3418	1658	98.9647	82.3153	97.0026	74.6469	69.3278	33.6891	3762.35	3298.79	1.42926	0.599407	0.999944	-	1	2336477	2339391	-	2407	protein_coding	Pentatricopeptide repeat-containing protein At1g07590, mitochondrial [Source:UniProtKB/Swiss-Prot;Acc:Q940Q2]	-
AT5G62690	2593	2615	2818	4356	4299	4358	71.9498	69.3328	82.9955	115.091	108.917	110.608	3669.42	3260	0.774515	0.498557	0.999944	TUBB3	5	25181296	25183811	+	1927	protein_coding	Tubulin beta-2 chain [Source:UniProtKB/Swiss-Prot;Acc:Q56YW9]	Tubulin
AT1G70620	3077	3910	3308	3396	3535	3791	43.0698	52.2952	49.147	45.2627	45.1791	48.5368	3281.46	3686.2	0.909374	0.0857259	0.999944	-	1	26626528	26631104	+	3820	protein_coding	Cyclin-like protein [Source:UniProtKB/TrEMBL;Acc:F4I6U7]	-
AT4G22690	4662	3102	2505	2962	3950	3811	104.212	66.2566	59.4349	63.0464	80.6208	77.9217	3814.94	3133.67	1.08753	0.201462	0.999944	CYP706A1	4	11929359	11931750	+	2392	protein_coding	Cytochrome P450, family 706, subfamily A, polypeptide 1 [Source:UniProtKB/TrEMBL;Acc:F4JLY4]	p450
AT4G21210	4101	4073	3537	3016	3162	3098	136.453	129.493	124.915	95.5547	96.0632	94.2858	3392.1	3605.34	1.12181	0.679979	0.999944	RP1	4	11306945	11308925	+	1607	protein_coding	Pyruvate, phosphate dikinase regulatory protein 1, chloroplastic [Source:UniProtKB/Swiss-Prot;Acc:O49562]	DUF299
AT4G37300	3193	3985	3676	3411	3197	3515	123.359	147.11	150.742	125.482	112.776	124.214	3220.11	3758.39	0.958274	0.0938396	0.999944	MEE59	4	17554493	17556048	+	1384	protein_coding	AT4g37300/C7A10_60 [Source:UniProtKB/TrEMBL;Acc:O23157]	-
AT2G26900	3321	2938	3334	3576	4134	3671	93.1654	78.7549	99.2745	95.5237	105.891	94.1981	3612.53	3338.42	0.956484	0.4266	0.999944	BASS2	2	11474752	11478142	-	1906	protein_coding	BASS2 [Source:UniProtKB/TrEMBL;Acc:A0A178VXV9]	-
AT2G43010	3857	4256	3880	2520	3258	3182	79.412	83.7295	84.792	49.4043	61.2478	59.9251	3175.83	3817.18	1.08355	0.253886	0.999944	PIF4	2	17886101	17889087	+	2597	protein_coding	phytochrome interacting factor 4 [Source:TAIR;Acc:AT2G43010]	HLH
AT1G02205	3369	2333	4255	3764	3657	3568	50.1363	33.1746	67.2106	53.337	49.6911	48.5678	3540.79	3443.43	0.975076	0.874739	0.999944	CER1	1	418416	422579	+	3593	protein_coding	Fatty acid hydroxylase superfamily [Source:TAIR;Acc:AT1G02205]	-
AT2G24200	3489	3967	3281	3394	3537	3278	92.8602	100.886	92.6876	86.0138	85.9541	79.8013	3423.18	3533.65	1.02709	0.738095	0.999944	LAP1	2	10286806	10289685	-	2009	protein_coding	Leucine aminopeptidase 1 [Source:UniProtKB/Swiss-Prot;Acc:P30184]	-
AT4G17600	2938	3340	3431	3763	3957	3515	96.9718	105.337	120.199	118.265	119.251	106.118	3486.43	3456.89	0.922126	0.930587	0.999944	LIL3.1	4	9803624	9805410	+	1620	protein_coding	Light-harvesting complex-like protein 3 isotype 1, chloroplastic [Source:UniProtKB/Swiss-Prot;Acc:Q9SYX1]	-
AT5G65670	3332	3421	3060	3396	3374	4319	83.2919	81.713	81.1906	80.8339	77.0097	98.7536	3318.62	3601.05	0.887322	0.375641	0.999944	IAA9	5	26253408	26256544	+	2139	protein_coding	Auxin-responsive protein IAA9 [Source:UniProtKB/Swiss-Prot;Acc:Q38827]	-
AT1G78080	3868	4194	3247	3192	3285	3109	96.8264	100.317	86.2733	76.0848	75.0836	71.1869	3408.23	3542.68	1.09487	0.768584	0.999944	RAP2-4	1	29364072	29366207	+	2136	protein_coding	Ethylene-responsive transcription factor RAP2-4 [Source:UniProtKB/Swiss-Prot;Acc:Q8H1E4]	AP2
AT1G01790	3718	3543	3812	3280	3724	2801	45.7329	41.6419	49.7689	38.4167	41.8246	31.514	3523.36	3438.07	1.123	0.859262	0.999944	KEA1	1	284350	291203	+	4347	protein_coding	K(+) efflux antiporter 1, chloroplastic [Source:UniProtKB/Swiss-Prot;Acc:Q9ZTZ7]	Na_H_Exchanger
AT4G01690	3523	2967	3584	3948	3723	3079	104.42	84.0291	112.753	111.424	100.755	83.4745	3674.78	3252.95	1.0585	0.291201	0.999944	PPOX1	4	729863	732433	+	1804	protein_coding	Protoporphyrinogen oxidase [Source:UniProtKB/TrEMBL;Acc:A0A178UVN5]	Amino_oxidase
AT3G04730	3878	3833	3608	93	910	86	102.398	96.708	101.12	7.76627	70.1583	8.19438	3261.45	3674.46	3.57724	0.357724	0.999944	IAA16	3	1288155	1290891	-	2025	protein_coding	Auxin-responsive protein IAA16 [Source:UniProtKB/Swiss-Prot;Acc:O24407]	-
AT1G15930	2681	2494	2933	4538	4116	4006	127.086	112.963	147.57	204.829	178.147	173.693	3701.83	3151.45	0.825586	0.335679	0.999944	RPS12A	1	5471316	5473048	+	1128	protein_coding	40S ribosomal protein S12-1 [Source:UniProtKB/Swiss-Prot;Acc:Q9S9P1]	-
AT5G42650	4838	5538	3601	2290	2719	1779	127.307	139.244	100.576	57.3784	65.3276	42.8186	3268.67	3695.23	1.43449	0.684204	0.999944	CYP74A	5	17097564	17099595	-	2032	protein_coding	Allene oxide synthase, chloroplastic [Source:UniProtKB/Swiss-Prot;Acc:Q96242]	p450
AT1G23740	3896	4127	3980	3098	3187	2455	141.617	143.341	153.556	107.227	105.774	81.6243	3356.29	3582.51	1.20057	0.724432	0.999944	AOR	1	8398115	8399836	-	1471	protein_coding	NADPH-dependent alkenal/one oxidoreductase, chloroplastic [Source:UniProtKB/Swiss-Prot;Acc:Q9ZUC1]	ADH_N
AT5G46430	2712	2232	2870	4631	4435	3861	206.862	162.677	232.359	336.351	308.878	269.378	3843.17	2996.69	0.84659	0.166498	0.999944	RPL32B	5	18833240	18834632	+	701	protein_coding	60S ribosomal protein L32-2 [Source:UniProtKB/Swiss-Prot;Acc:Q9FHG2]	-
AT3G12345	3549	3364	3687	3639	3736	2754	193.243	175.022	213.087	188.672	185.741	137.162	3586.59	3318.79	1.11014	0.550013	0.999944	-	3	3930019	3931000	-	982	protein_coding	FKBP-type peptidyl-prolyl cis-trans isomerase [Source:UniProtKB/TrEMBL;Acc:Q9LHH3]	-
AT5G52650	2801	2131	2998	4457	4584	3743	150.37	109.313	170.831	227.835	224.697	183.798	3863.59	2973.1	0.874093	0.143799	0.999944	RPS10C	5	21355541	21357219	-	996	protein_coding	40S ribosomal protein S10-3 [Source:UniProtKB/Swiss-Prot;Acc:Q9LTF2]	-
AT5G35210	3382	3964	3124	3269	3533	3438	29.181	32.6814	28.6105	26.8578	27.8339	27.1335	3344.16	3525.69	0.992868	0.543682	0.999944	-	5	13474196	13482591	-	6197	protein_coding	metalloendopeptidases;zinc ion binding;DNA binding [Source:TAIR;Acc:AT5G35210]	DDT
AT5G09870	3868	2909	3299	3762	3457	3404	49.981	35.9172	45.2467	46.2876	40.7868	40.2328	3648.98	3232.08	1.0555	0.249646	0.999944	CESA5	5	3072870	3078416	+	4138	protein_coding	Cellulose synthase A catalytic subunit 5 [UDP-forming] [Source:UniProtKB/Swiss-Prot;Acc:Q8L778]	-
AT5G20010	3395	3830	3087	3297	3486	3597	119.506	128.822	115.338	110.509	112.042	115.815	3343.04	3518.16	0.974899	0.503714	0.999944	RAN1	5	6760094	6762330	+	1519	protein_coding	GTP-binding nuclear protein [Source:UniProtKB/TrEMBL;Acc:A0A178UC18]	Ras
AT3G23600	3888	4419	3294	2860	2892	3319	160.533	174.342	144.361	112.443	109.028	125.348	3182.91	3699.89	1.06872	0.315308	0.999944	-	3	8473627	8476024	+	1295	protein_coding	AT3g23600/MDB19_9 [Source:UniProtKB/TrEMBL;Acc:Q9LUG8]	-
AT4G13930	3345	2705	3434	3934	3837	3416	95.492	73.7867	104.054	106.938	100.015	89.1992	3644.77	3218.1	0.990878	0.279755	0.999944	SHM4	4	8047692	8050157	-	1873	protein_coding	Serine hydroxymethyltransferase 4 [Source:UniProtKB/Swiss-Prot;Acc:O23254]	SHMT
AT2G26910	4204	2905	3293	3496	3307	3419	45.3565	29.9477	37.7099	35.9151	32.5772	33.7403	3630.32	3233.3	1.08976	0.354475	0.999944	ABCG32	2	11481326	11488270	+	4956	protein_coding	PEC1 [Source:UniProtKB/TrEMBL;Acc:A0A178VNA5]	ABC2_membrane
AT1G75500	3755	3015	3218	3364	3214	4034	105.12	80.6497	95.6198	89.6724	82.1531	103.296	3403.4	3435.6	0.968874	0.933868	0.999944	WAT1	1	28337726	28340275	-	1910	protein_coding	Protein WALLS ARE THIN 1 [Source:UniProtKB/Swiss-Prot;Acc:Q94AP3]	DUF6
AT5G16150	3584	3501	3545	3463	3321	3182	86.8703	81.084	91.2023	79.9251	73.4978	70.5465	3410.61	3446.66	1.05167	0.920773	0.999944	GLT1	5	5272476	5275815	+	2206	protein_coding	Plastidic glucose transporter 4 [Source:UniProtKB/Swiss-Prot;Acc:Q56ZZ7]	Sugar_tr
AT5G58950	3839	3996	3391	3221	3183	2925	85.7796	85.3162	80.423	68.5306	64.9389	59.7811	3375.72	3472.27	1.11809	0.837106	0.999944	-	5	23800856	23803684	-	2393	protein_coding	At5g58950 [Source:UniProtKB/TrEMBL;Acc:Q9FIL6]	Pkinase_Tyr
AT4G16370	3919	4656	3464	2567	2885	3054	77.668	88.1698	72.867	48.4418	52.2054	55.3615	3095.39	3756.48	1.10831	0.270744	0.999944	ATOPT3	4	9247302	9250343	-	2698	protein_coding	oligopeptide transporter [Source:TAIR;Acc:AT4G16370]	OPT
AT4G34720	3460	3303	3415	3563	3449	3337	136.033	124.085	142.511	133.387	123.813	120.005	3440.92	3382.88	1.01572	0.843701	0.999944	VHA-c3	4	16567792	16569334	-	1360	protein_coding	V-type proton ATPase subunit c1 [Source:UniProtKB/Swiss-Prot;Acc:P0DH92]	-
AT4G14040	3783	4566	3296	3061	2793	2993	97.6237	112.589	90.2802	75.216	65.8101	70.6476	3181.53	3646.35	1.10173	0.399436	0.999944	SBP2	4	8100349	8103094	-	2072	protein_coding	Selenium-binding protein 2 [Source:UniProtKB/Swiss-Prot;Acc:Q93WN0]	-
AT5G12250	3496	3315	3356	3207	3001	4093	95.0816	86.1487	96.8799	83.0523	74.5236	101.821	3195.96	3603.17	0.93153	0.246514	0.999944	TUBB6	5	3960938	3963624	-	1966	protein_coding	Tubulin beta chain [Source:UniProtKB/TrEMBL;Acc:A0A178UPR2]	Tubulin
AT1G67280	3938	3784	3690	3176	3469	2351	138.075	126.774	137.326	106.034	111.057	75.3986	3484.87	3331.14	1.22402	0.796416	0.999944	-	1	25188238	25190694	-	1525	protein_coding	Probable lactoylglutathione lyase, chloroplastic [Source:UniProtKB/Swiss-Prot;Acc:Q8W593]	Glyoxalase
AT2G29980	3061	3071	2881	3753	3353	4280	93.7406	89.8637	93.6471	109.439	93.7563	119.889	3335.74	3408.36	0.85442	0.852048	0.999944	FAD3	2	12781524	12785190	-	1746	protein_coding	FAD3 [Source:UniProtKB/TrEMBL;Acc:A0A178VX43]	-
AT1G50250	3796	4151	3826	3001	3129	2494	78.8851	82.4255	84.3918	59.3831	59.3714	47.4064	3271.89	3546.44	1.18243	0.652509	0.999944	FTSH1	1	18614201	18617155	-	2573	protein_coding	ATP-dependent zinc metalloprotease FTSH 1, chloroplastic [Source:UniProtKB/Swiss-Prot;Acc:Q39102]	AAA
AT4G17330	3368	3481	2895	3449	3542	3653	26.9147	26.5804	24.5557	26.2445	25.8445	26.7017	3401.14	3350.95	0.964722	0.829406	0.999944	ATG2484-1	4	9688851	9697706	-	6691	protein_coding	G2484-1 protein [Source:UniProtKB/TrEMBL;Acc:F4JP43]	Agenet
AT5G25560	3038	4152	3317	3235	3312	3324	54.2375	70.8287	62.8556	54.9938	53.9889	54.2806	3145.26	3622.09	0.960927	0.148672	0.999944	-	5	8897797	8901740	+	2995	protein_coding	CHY-type/CTCHY-type/RING-type Zinc finger protein [Source:UniProtKB/TrEMBL;Acc:F4JY59]	zf-CHY
AT1G50200	3247	3270	3221	3582	3815	3216	49.1971	47.3418	51.8005	51.6785	52.7781	44.5703	3488.83	3263.11	1.00417	0.39819	0.999944	ALATS	1	18591194	18598569	-	3529	protein_coding	Alanyl-tRNA synthetase [Source:TAIR;Acc:AT1G50200]	-
AT5G64290	3350	3357	3325	3381	3787	3151	78.9788	75.6235	83.2039	75.8994	81.5199	67.9495	3449.63	3309.23	1.0266	0.635287	0.999944	DIT2-1	5	25714178	25716901	-	2268	protein_coding	Dicarboxylate transporter 2.1, chloroplastic [Source:UniProtKB/Swiss-Prot;Acc:Q9FMF7]	Na_sulph_symp
AT1G15750	3289	3462	2600	3780	3500	3716	40.5306	40.7649	34.0078	44.3546	39.3813	41.8858	3469.2	3256.8	0.946988	0.509954	0.999944	TPL	1	5414817	5421033	-	4339	protein_coding	Protein TOPLESS [Source:UniProtKB/Swiss-Prot;Acc:Q94AI7]	-
AT5G56710	2451	2273	2713	4313	4438	4140	174.275	154.43	204.752	292.01	288.125	269.255	3650.15	3040.63	0.772343	0.34443	0.999944	RPL31C	5	22943707	22944993	-	752	protein_coding	60S ribosomal protein L31-3 [Source:UniProtKB/Swiss-Prot;Acc:P51420]	Ribosomal_L31e
AT1G77760	3256	4082	2617	3899	3223	3205	55.1815	66.1032	47.076	62.9202	49.8738	49.6832	3409.81	3306.02	1.00686	0.811821	0.999944	NIA1	1	29235721	29239484	-	3155	protein_coding	Nitrate reductase [Source:UniProtKB/TrEMBL;Acc:A0A178WBR8]	FAD_binding_6
AT2G25490	3605	4092	3245	2976	3137	3224	63.1581	68.5015	60.3428	49.6461	50.1812	51.6644	3200.51	3544.61	1.04851	0.400548	0.999944	EBF1	2	10847375	10850797	-	3052	protein_coding	EIN3-binding F-box protein 1 [Source:UniProtKB/Swiss-Prot;Acc:Q9SKK0]	-
AT5G58250	2759	2842	3382	3662	3770	3841	131.015	128.954	170.463	165.583	163.461	166.835	3333.02	3377.88	0.856307	0.913804	0.999944	-	5	23559474	23560778	+	1126	protein_coding	YCF54 [Source:UniProtKB/TrEMBL;Acc:Q9LVM3]	-
AT5G14200	3526	4722	2987	2759	2729	3514	110.513	141.415	99.3691	82.3397	78.0973	100.74	2974.08	3748.75	1.00148	0.12577	0.999944	IMDH3	5	4576123	4578402	+	1706	protein_coding	3-isopropylmalate dehydrogenase [Source:UniProtKB/TrEMBL;Acc:Q5XF32]	-
AT5G34850	3800	3912	3189	3132	3070	3129	78.6625	77.379	70.0689	61.7353	58.0263	59.2464	3297.65	3435.09	1.08438	0.746997	0.999944	PAP26	5	13107626	13111656	-	2583	protein_coding	Purple acid phosphatase [Source:UniProtKB/TrEMBL;Acc:A0A178UD94]	Metallophos
AT2G37170	4962	3359	5259	2330	2452	1850	197.262	127.596	221.91	88.2003	89.004	67.2714	3240.56	3606.71	1.42849	0.730861	0.999944	PIP2B	2	15613368	15615022	-	1345	protein_coding	plasma membrane intrinsic protein 2 [Source:TAIR;Acc:AT2G37170]	-
AT1G09640	3088	3196	2807	3474	3582	4039	84.6742	83.7377	81.6964	90.7051	89.6814	101.302	3325.56	3346.59	0.883403	0.946003	0.999944	-	1	3119739	3122542	+	1950	protein_coding	Probable elongation factor 1-gamma 1 [Source:UniProtKB/Swiss-Prot;Acc:O04487]	GST_N
AT3G13410	3234	3680	3242	3303	3187	3513	103.052	112.048	109.652	100.22	92.726	102.392	3195.7	3499.02	0.964062	0.227954	0.999944	-	3	4361635	4364316	-	1678	protein_coding	2-C-methyl-D-erythritol 4-phosphate cytidylyltransferase [Source:UniProtKB/TrEMBL;Acc:Q93WB8]	-
AT3G05560	2606	2210	2945	4342	4338	3716	131.084	106.22	157.234	207.966	199.236	170.971	3681.56	2971.22	0.845899	0.225991	0.999944	RPL22B	3	1614178	1615563	+	1063	protein_coding	60S ribosomal protein L22-2 [Source:UniProtKB/Swiss-Prot;Acc:Q9M9W1]	-
AT4G36040	3971	4709	3226	2498	2899	2847	145.73	165.127	125.661	87.291	97.1404	95.5672	3095.08	3621.86	1.14451	0.407636	0.999944	ATJ11	4	17049152	17050608	-	1457	protein_coding	At4g36040 [Source:UniProtKB/TrEMBL;Acc:Q1H544]	DnaJ
AT5G01750	4197	3922	3619	2696	2918	2787	127.435	113.788	116.634	77.9466	80.8979	77.4031	3243.66	3487.78	1.1778	0.686517	0.999944	-	5	289717	291604	+	1761	protein_coding	Protein LURP-one-related 15 [Source:UniProtKB/Swiss-Prot;Acc:Q9LZX1]	-
AT2G43710	3388	3769	3166	3303	3347	3166	98.5613	104.768	97.7599	91.4954	88.904	84.2454	3298.94	3391.33	1.02943	0.768506	0.999944	FAB2	2	18119873	18122889	+	1838	protein_coding	Stearoyl-[acyl-carrier-protein] 9-desaturase 7, chloroplastic [Source:UniProtKB/Swiss-Prot;Acc:O22832]	-
AT4G39330	3209	2133	4168	3670	3499	3455	124.427	79.027	171.537	135.5	123.877	122.536	3405.33	3310.36	0.967922	0.880976	0.999944	CAD9	4	18291218	18293018	+	1379	protein_coding	Probable cinnamyl alcohol dehydrogenase 9 [Source:UniProtKB/Swiss-Prot;Acc:P42734]	ADH_N
AT5G24690	3139	3517	3363	3577	3339	3182	78.6144	84.1634	89.3973	85.3016	76.3536	72.8925	3300.52	3385.46	0.994091	0.784003	0.999944	-	5	8455457	8458756	-	2135	protein_coding	AT5g24690/MXC17_8 [Source:UniProtKB/TrEMBL;Acc:Q93W02]	-
AT3G56050	4009	3907	3200	2783	2887	3323	81.3203	75.7263	68.8969	53.7532	53.4703	61.6546	3197.74	3498.51	1.08151	0.540261	0.999944	-	3	20797871	20801428	-	2636	protein_coding	Probable inactive receptor-like protein kinase At3g56050 [Source:UniProtKB/Swiss-Prot;Acc:Q9LYN6]	Pkinase_Tyr
AT2G27680	3330	3826	3647	3237	3208	2859	117.528	129.027	136.621	108.784	103.379	92.2959	3213.7	3489.1	1.06623	0.524512	0.999944	-	2	11803743	11806087	-	1515	protein_coding	At2g27680/F15K20.22 [Source:UniProtKB/TrEMBL;Acc:Q9ZUX0]	Aldo_ket_red
AT3G22960	3322	3286	3225	3341	3372	3560	78.7352	74.4179	81.1308	75.4004	72.9726	77.1777	3296.53	3378.08	0.96995	0.729229	0.999944	PKP1	3	8139185	8142052	+	2256	protein_coding	Plastidial pyruvate kinase 1, chloroplastic [Source:UniProtKB/Swiss-Prot;Acc:Q9LIK0]	PK
AT3G18390	3013	2732	3203	3631	4091	3360	51.537	44.652	58.1518	59.139	63.8928	52.5692	3511.08	3125	0.95266	0.297125	0.999944	EMB1865	3	6313471	6318062	+	3126	protein_coding	CRS1 / YhbY (CRM) domain-containing protein [Source:UniProtKB/TrEMBL;Acc:Q9LS51]	-
AT1G19660	3948	5047	3391	2452	2698	2490	113.984	139.233	103.916	67.4087	71.1234	65.7566	3008.96	3680.88	1.20018	0.358677	0.999944	BBD2	1	6799969	6802906	-	1852	protein_coding	Bifunctional nuclease 2 [Source:UniProtKB/Swiss-Prot;Acc:Q93VH2]	UVR
AT1G70780	3335	4020	2731	3251	3661	3027	156.973	180.799	136.439	145.705	157.338	130.321	3362.3	3271.25	1.04208	0.81477	0.999944	-	1	26695166	26696392	-	1136	protein_coding	At1g70780/F5A18_4 [Source:UniProtKB/TrEMBL;Acc:Q9S812]	-
AT5G22640	2831	2824	2965	3697	3924	3782	46.9228	44.7249	52.1622	58.3474	59.3849	57.3374	3417.63	3201.13	0.874218	0.569462	0.999944	TIC100	5	7529292	7533857	+	3226	protein_coding	Protein TIC 100 [Source:UniProtKB/Swiss-Prot;Acc:Q8LPR8]	-
AT5G59910	2829	2719	3062	3689	3897	3814	117.625	108.023	135.132	146.051	147.945	145.051	3405.84	3212.1	0.870252	0.630829	0.999944	HTB4	5	24126877	24128162	+	1286	protein_coding	HTB4 [Source:UniProtKB/TrEMBL;Acc:A0A384KCB6]	Histone
AT4G04340	3827	3314	3396	3082	3287	3093	61.3948	50.8003	57.8266	47.0797	48.1477	45.3864	3358.72	3302.77	1.09248	0.888242	0.999944	OSCA1	4	2122507	2126910	+	3333	protein_coding	Protein OSCA1 [Source:UniProtKB/Swiss-Prot;Acc:Q9XEA1]	-
AT3G61260	3808	3308	3675	3167	2960	3079	180.029	149.435	184.412	142.568	127.773	133.146	3277.31	3398.27	1.09229	0.793453	0.999944	-	3	22675061	22676851	-	1131	protein_coding	Uncharacterized protein At3g61260 [Source:UniProtKB/Swiss-Prot;Acc:Q9M2D8]	-
AT5G55220	3023	3104	3551	3499	3650	3168	79.1573	77.6631	98.6939	87.2418	87.2667	75.877	3332.75	3313.94	0.979653	0.956523	0.999944	TIG	5	22397457	22400856	+	2042	protein_coding	Trigger factor-like protein TIG, Chloroplastic [Source:UniProtKB/Swiss-Prot;Acc:Q8S9L5]	-
AT5G25280	4155	4902	3067	2339	2473	3055	77.6536	87.5395	60.8403	41.6245	42.2005	52.2245	2972.48	3692.69	1.13356	0.307722	0.999944	-	5	8773734	8776594	+	2861	protein_coding	AT5g25280/F18G18_20 [Source:UniProtKB/TrEMBL;Acc:Q93WB2]	-
AT4G36980	3067	4038	3278	2887	3393	3234	70.9922	89.3106	80.5364	63.6314	71.7106	68.4713	3066.68	3542.05	0.976974	0.163978	0.999944	-	4	17433601	17437217	-	2310	protein_coding	FUNCTIONS IN: molecular_function unknown; INVOLVED IN: biological_process unknown; EXPRESSED IN: 23 plant structures; EXPRESSED DURING: 13 growth stages; CONTAINS InterPro DOMAIN/s: Splicing factor, suppressor of white apricot (InterPro:IPR019147). [Source:TAIR;Acc:AT4G36980]	-
AT5G51070	3741	5715	2762	2263	2331	3060	57.0863	83.3299	44.7358	32.8819	32.478	42.7108	2760.55	3850.15	1.08727	0.148746	0.999944	CLPD	5	20764096	20768764	+	3504	protein_coding	Chaperone protein ClpD, chloroplastic [Source:UniProtKB/Swiss-Prot;Acc:P42762]	Clp_N
AT2G27710	2419	2158	2785	4370	4408	3711	136.871	116.672	167.259	235.443	227.73	192.061	3648.39	2894.12	0.814145	0.222564	0.999944	RPP2B	2	11816634	11817972	+	945	protein_coding	AT2G27710 protein [Source:UniProtKB/TrEMBL;Acc:B9DGN3]	-
AT3G29320	3021	3344	3892	2722	3537	3326	50.7963	53.7264	69.461	43.581	54.3024	51.1536	3042.04	3567.07	0.958228	0.19558	0.999944	PHS1	3	11252807	11257814	+	3180	protein_coding	Alpha-glucan phosphorylase 1 [Source:UniProtKB/Swiss-Prot;Acc:Q9LIB2]	-
AT5G28840	3645	3388	2901	3543	3587	2763	106.443	94.5374	89.9196	98.5188	95.6432	73.8029	3541.36	3042.5	1.12032	0.130674	0.999944	GME	5	10862016	10864946	-	1831	protein_coding	GDP-mannose 3,5-epimerase [Source:UniProtKB/Swiss-Prot;Acc:Q93VR3]	Epimerase
AT5G44190	3917	3670	3542	3079	3272	2343	120.924	108.26	116.064	90.5103	92.2309	66.1615	3383.99	3237.1	1.22318	0.797312	0.999944	GLK2	5	17798262	17800926	+	1732	protein_coding	Transcription activator GLK2 [Source:UniProtKB/Swiss-Prot;Acc:Q9FFH0]	Myb_DNA-binding
AT3G52300	3105	3200	3042	3535	3437	3497	150.794	148.495	156.808	163.47	152.406	155.342	3305.85	3263.16	0.948366	0.850306	0.999944	ATPQ	3	19396424	19398444	+	1101	protein_coding	ATP synthase subunit d, mitochondrial [Source:UniProtKB/Swiss-Prot;Acc:Q9FT52]	-
AT3G56150	2921	2716	2741	3776	3926	3700	46.6503	41.447	46.4642	57.4226	57.2501	54.0502	3475.1	3058.03	0.89733	0.264016	0.999944	TIF3C1	3	20833410	20837275	-	3348	protein_coding	Eukaryotic translation initiation factor 3 subunit C [Source:UniProtKB/Swiss-Prot;Acc:O49160]	-
AT5G46250	3285	3523	3267	3035	3025	3610	105.685	108.3	111.561	92.9745	88.8599	106.232	3074.56	3487.06	0.959028	0.129183	0.999944	LARP6A	5	18755280	18758333	+	1662	protein_coding	La-related protein 6A [Source:UniProtKB/Swiss-Prot;Acc:Q94A38]	RRM_1
AT5G17870	3084	2440	3542	4072	3862	2737	188.243	142.31	229.477	236.668	215.238	152.81	3608.04	2956.75	1.05184	0.196596	0.999944	PSRP6	5	5907589	5908464	+	876	protein_coding	plastid-specific 50S ribosomal protein 6 [Source:TAIR;Acc:AT5G17870]	-
AT4G37870	2490	2404	2456	4208	3580	4572	51.5446	47.5509	53.9634	82.9445	67.6659	86.569	3359.65	3125.79	0.736093	0.71044	0.999944	PCKA	4	17802690	17806705	-	2583	protein_coding	Phosphoenolpyruvate carboxykinase (ATP)-like protein [Source:UniProtKB/TrEMBL;Acc:Q0WWL8]	-
AT5G16710	3312	3475	3403	3287	3339	2859	162.768	163.183	177.512	153.818	149.83	128.519	3265.04	3284.62	1.06388	0.958039	0.999944	DHAR3	5	5483260	5485185	+	1088	protein_coding	Phosphoenolpyruvate carboxykinase (ATP)-like protein [Source:UniProtKB/TrEMBL;Acc:Q0WWL8]	-
AT5G63800	4486	4361	3389	2295	2561	2575	90.996	84.5258	72.9661	44.3275	47.4324	47.7763	3099.58	3481.39	1.24108	0.611019	0.999944	BGAL6	5	25530055	25535889	+	2636	protein_coding	Beta-galactosidase 6 [Source:UniProtKB/Swiss-Prot;Acc:Q9FFN4]	-
AT3G60320	3529	2950	3006	3553	3498	3126	65.5418	52.3515	59.2574	62.8333	59.3184	53.1041	3476.77	3051.09	1.05266	0.101095	0.999944	NRG2	3	22291886	22295529	-	2879	protein_coding	Nitrate regulatory gene2 protein [Source:UniProtKB/Swiss-Prot;Acc:Q93YU8]	-
AT4G38600	3341	3376	2958	3269	3502	3206	25.6855	24.8001	24.1377	23.9306	24.5827	22.5448	3320.32	3198.77	1.01791	0.602079	0.999944	UPL3	4	18040623	18049700	-	6955	protein_coding	E3 ubiquitin-protein ligase UPL3 [Source:UniProtKB/Swiss-Prot;Acc:Q6WWW4]	HECT
AT3G02080	2537	2098	2744	4355	4168	3742	150.059	118.573	172.27	245.277	225.097	202.449	3608.68	2869.18	0.831217	0.213294	0.999944	RPS19A	3	363881	365376	-	904	protein_coding	40S ribosomal protein S19-1 [Source:UniProtKB/Swiss-Prot;Acc:Q9SGA6]	-
AT3G09440	3212	2997	2889	3419	3337	3781	53.3039	47.5237	50.8882	54.0269	50.5641	57.3934	3273.25	3229.93	0.929169	0.87787	0.999944	HSP70-3	3	2902355	2905947	-	3222	protein_coding	Heat shock protein 70 (Hsp 70) family protein [Source:UniProtKB/TrEMBL;Acc:A0A178VI76]	HSP70
AT5G41790	3722	4059	3040	2716	2929	3165	35.456	36.9465	30.7379	24.6361	25.4763	27.5778	3090.25	3440.33	1.0704	0.450058	0.999944	CIP1	5	16725753	16732847	+	5613	protein_coding	COP1-interactive protein 1 [Source:UniProtKB/Swiss-Prot;Acc:F4JZY1]	-
AT2G04700	3451	3728	3476	2900	3265	2785	142.49	147.08	152.337	114.016	123.091	105.181	3162.84	3371.16	1.09312	0.634077	0.999944	FTRC	2	1646799	1649037	+	1295	protein_coding	Ferredoxin-thioredoxin reductase, catalytic chain [Source:UniProtKB/TrEMBL;Acc:A0A178VTW5]	-
AT5G47840	3078	3673	3173	3227	3325	3128	115.091	131.23	125.93	114.895	113.519	106.982	3160.48	3350.37	0.993002	0.508215	0.999944	AMK2	5	19375317	19378465	+	1430	protein_coding	Adenylate kinase 2, chloroplastic [Source:UniProtKB/Swiss-Prot;Acc:Q9FIJ7]	ADK
AT2G43160	3699	3338	2996	3076	3084	3411	54.2322	46.7627	46.6231	42.9425	41.2848	45.7432	3248.95	3264.67	1.0352	0.962398	0.999944	EPSIN2	2	17947800	17953669	+	3647	protein_coding	Clathrin interactor EPSIN 2 [Source:UniProtKB/Swiss-Prot;Acc:Q67YI9]	-
AT1G30400	3186	3795	2793	3384	3251	3177	27.9913	31.8587	26.0456	28.3097	26.0793	25.5309	3225.82	3267.13	1.00123	0.895352	0.999944	ABCC1	1	10727317	10738092	+	6086	protein_coding	ABC transporter C family member 1 [Source:UniProtKB/Swiss-Prot;Acc:Q9C8G9]	ABC_membrane
AT3G16850	3690	3370	3276	3038	2939	3230	104.782	91.4383	98.739	82.1436	76.201	83.8944	3187.86	3320.47	1.05782	0.729416	0.999944	-	3	5748497	5751301	+	1883	protein_coding	Pectin lyase-like superfamily protein [Source:UniProtKB/TrEMBL;Acc:Q94C86]	-
AT4G17520	2580	2758	2514	3674	4095	3916	88.3742	90.2693	91.4024	119.832	128.074	122.693	3377.46	3056.91	0.818777	0.493527	0.999944	RGGB	4	9771297	9773592	+	1561	protein_coding	RGG repeats nuclear RNA binding protein B [Source:UniProtKB/Swiss-Prot;Acc:O23593]	-
AT1G72930	4260	3887	2950	2575	2865	2983	202.113	176.214	148.557	116.329	124.111	129.452	3209.04	3293.66	1.15476	0.881759	0.999944	TIR	1	27439240	27440464	+	1127	protein_coding	Toll/interleukin-1 receptor-like protein [Source:UniProtKB/Swiss-Prot;Acc:Q9SSN3]	TIR
AT5G19510	2625	2681	2768	3817	3695	3932	142.931	139.487	159.974	197.901	183.702	195.832	3314.14	3129.38	0.824516	0.67653	0.999944	-	5	6581658	6583248	-	982	protein_coding	Elongation factor 1-beta 2 [Source:UniProtKB/Swiss-Prot;Acc:Q9SCX3]	-
AT4G18710	3444	3660	3165	3148	2862	3234	69.0994	70.167	67.4018	60.1414	52.4305	59.3504	3115.08	3376.53	1.02732	0.459001	0.999944	ASK7	4	10296138	10301228	+	2665	protein_coding	Shaggy-related protein kinase eta [Source:UniProtKB/Swiss-Prot;Acc:Q39011]	Pkinase
AT5G57710	3955	3563	3212	2939	2977	2864	53.8785	46.3794	46.4442	38.1238	37.0297	35.6873	3258.54	3245.38	1.14017	0.977699	0.999944	SMAX1	5	23384255	23388465	+	3925	protein_coding	Protein SUPPRESSOR OF MAX2 1 [Source:UniProtKB/Swiss-Prot;Acc:Q9FHH2]	-
AT4G23600	4124	8935	3054	1021	1406	963	95.4586	197.62	75.033	22.5035	29.7156	20.389	2194.89	4355.39	1.63169	0.337236	0.999944	CORI3	4	12310379	12313212	+	2310	protein_coding	Cystine lyase CORI3 [Source:UniProtKB/Swiss-Prot;Acc:Q9SUR6]	Aminotran_1_2
AT5G08530	3516	2882	3256	3472	3386	2981	90.953	71.2364	89.4003	85.5216	79.9756	70.5346	3410.59	3074.4	1.07169	0.31794	0.999944	CI51	5	2759317	2762019	-	2067	protein_coding	NADH dehydrogenase [ubiquinone] flavoprotein 1, mitochondrial [Source:UniProtKB/TrEMBL;Acc:A0A178UJ45]	-
AT3G22970	3104	3917	2745	2879	2930	3887	85.7727	103.424	80.5113	75.7525	73.9261	98.2459	2931.35	3513.13	0.902307	0.0853408	0.999944	-	3	8152038	8154149	+	1935	protein_coding	At3g22970 [Source:UniProtKB/TrEMBL;Acc:Q9LIJ8]	-
AT3G03150	3818	3736	2993	2845	2873	3168	236.282	220.923	196.602	167.651	162.343	179.33	3147.94	3317.94	1.08105	0.698846	0.999944	-	3	727516	729638	-	864	protein_coding	At3g03150 [Source:UniProtKB/TrEMBL;Acc:Q84VW1]	-
AT2G36910	3050	3153	3025	3324	3225	3632	34.3477	33.9283	36.1585	35.644	33.1612	37.4124	3151.21	3283.99	0.924154	0.565357	0.999944	ABCB1	2	15501726	15507501	+	4748	protein_coding	ABC transporter B family member 1 [Source:UniProtKB/Swiss-Prot;Acc:Q9ZR72]	ABC_membrane
AT5G11170	2874	2985	2666	3428	3814	3638	80.3305	79.722	79.0934	91.2352	97.3368	93.0097	3309.75	3099.56	0.897624	0.503413	0.999944	RH15	5	3553096	3557018	+	1913	protein_coding	DEAD-box ATP-dependent RNA helicase 56 [Source:UniProtKB/Swiss-Prot;Acc:Q9LFN6]	DEAD
AT2G30440	3550	3845	3101	2817	2911	3181	90.3894	93.5461	83.8065	68.2974	67.6759	74.0841	3058.51	3397.3	1.04766	0.396856	0.999944	TPP1	2	12972682	12975542	+	2100	protein_coding	Thylakoidal processing peptidase 1, chloroplastic [Source:UniProtKB/Swiss-Prot;Acc:O04348]	-
AT4G23630	3417	3269	3023	3249	3176	3270	84.8613	77.5746	79.6873	76.832	72.0191	74.2821	3237.51	3207.47	1.0191	0.909479	0.999944	RTNLB1	4	12317036	12320074	+	2153	protein_coding	Reticulon-like protein [Source:UniProtKB/TrEMBL;Acc:A0A178V247]	-
AT3G18740	2591	2580	2820	3764	3694	3917	223.092	212.264	257.723	308.599	290.413	308.491	3284.76	3110.45	0.820514	0.700795	0.999944	RPL30C	3	6453303	6454018	+	621	protein_coding	60S ribosomal protein L30-3 [Source:UniProtKB/Swiss-Prot;Acc:Q9LSA3]	-
AT1G51805	4418	3280	2978	2709	2984	2986	61.9537	43.9497	44.3254	36.1725	38.207	38.3004	3344.68	3105.29	1.17014	0.650973	0.999944	-	1	19220236	19225797	-	3813	protein_coding	Leucine-rich repeat protein kinase family protein [Source:UniProtKB/TrEMBL;Acc:F4IB63]	Pkinase
AT5G05200	3568	4480	3394	2497	2855	2550	97.9868	117.56	98.933	65.2964	71.5898	64.0553	2942.28	3514.47	1.14588	0.337496	0.999944	-	5	1544007	1547207	-	1947	protein_coding	Uncharacterized aarF domain-containing protein kinase At5g05200, chloroplastic [Source:UniProtKB/Swiss-Prot;Acc:Q9ASX5]	ABC1
AT1G68830	3468	4397	3245	2860	2743	2601	87.4685	105.967	86.8708	68.6857	63.1686	60.0047	2991.61	3448.82	1.12494	0.403587	0.999944	STN7	1	25872412	25875662	-	2120	protein_coding	Serine/threonine-protein kinase STN7, chloroplastic [Source:UniProtKB/Swiss-Prot;Acc:Q9S713]	Pkinase
AT3G04920	2346	2179	2556	3905	4104	4198	110.52	98.0867	127.809	175.171	176.532	180.895	3375.45	2970.66	0.747286	0.513363	0.999944	RPS24A	3	1360837	1362449	+	1135	protein_coding	40S ribosomal protein S24-1 [Source:UniProtKB/Swiss-Prot;Acc:Q9SS17]	Ribosomal_S24e
AT3G22230	2411	2071	2769	4167	4272	3591	121.39	99.6333	147.977	199.772	196.389	165.376	3536.42	2821.92	0.826982	0.226445	0.999944	RPL27B	3	7843536	7844597	-	1062	protein_coding	60S ribosomal protein L27-2 [Source:UniProtKB/Swiss-Prot;Acc:Q8LCL3]	-
AT1G44000	3034	3220	3174	3796	3463	2585	138.419	140.371	153.7	164.905	144.257	107.873	3375.09	3030.95	1.06956	0.384947	0.999944	SGRL	1	16708004	16709713	-	1172	protein_coding	Protein STAY-GREEN LIKE, chloroplastic [Source:UniProtKB/Swiss-Prot;Acc:Q94AQ9]	-
AT3G48420	3318	3470	3408	3140	3344	2570	138.172	138.074	150.636	124.509	127.149	97.8924	3220.52	3193.86	1.11094	0.949884	0.999944	CBBY	3	17929581	17931713	+	1284	protein_coding	CBBY-like protein [Source:UniProtKB/Swiss-Prot;Acc:Q94K71]	-
AT3G50370	3019	3256	2845	3281	3216	3616	21.912	22.581	21.9173	22.6752	21.3126	24.0059	3123.63	3247.08	0.921635	0.579709	0.999944	-	3	18675998	18684377	-	7367	protein_coding	unknown protein; FUNCTIONS IN: molecular_function unknown; INVOLVED IN: biological_process unknown; LOCATED IN: cellular_component unknown; EXPRESSED IN: 26 plant structures; EXPRESSED DURING: 15 growth stages; Ha. [Source:TAIR;Acc:AT3G50370]	-
AT1G70490	3429	2955	2965	3331	3414	3136	107.662	88.6526	98.811	99.5856	97.8724	90.0621	3343.26	3040.91	1.03879	0.220669	0.999944	ARF2-A	1	26563718	26565865	-	1703	protein_coding	ADP-ribosylation factor 2-B [Source:UniProtKB/Swiss-Prot;Acc:P0DH91]	Arf
AT4G01850	2718	2862	2746	3379	3440	4081	86.1987	86.7283	92.4354	102.039	99.6121	118.383	3122.55	3227.74	0.823483	0.780133	0.999944	SAM2	4	795986	798381	-	1686	protein_coding	S-adenosylmethionine synthase [Source:UniProtKB/TrEMBL;Acc:A0A178V3V9]	-
AT4G27700	3321	3345	3774	3058	3362	2355	161.872	155.79	195.25	141.928	149.624	104.994	3200.34	3218.76	1.14928	0.972693	0.999944	-	4	13826374	13827928	-	1097	protein_coding	Rhodanese-like domain-containing protein 14, chloroplastic [Source:UniProtKB/Swiss-Prot;Acc:Q94A65]	Rhodanese
AT1G48090	3511	3650	2872	2895	2991	3237	14.1195	14.0256	12.2591	11.0857	10.9826	11.907	3095.77	3267.2	1.03529	0.627345	0.999944	-	1	17732010	17758508	-	13296	protein_coding	calcium-dependent lipid-binding family protein [Source:TAIR;Acc:AT1G48090]	-
AT3G48730	2962	2255	3619	3688	3769	2838	89.3274	64.981	115.844	105.906	103.784	78.286	3411.06	2955.84	1.01857	0.380848	0.999944	GSA2	3	18049571	18051778	+	1773	protein_coding	Glutamate-1-semialdehyde 2,1-aminomutase 2, chloroplastic [Source:UniProtKB/Swiss-Prot;Acc:Q42522]	Aminotran_3
AT1G22930	3737	4603	2885	2581	2595	2698	49.6439	58.4284	40.6795	32.6481	31.4762	32.7836	2946.27	3415.61	1.14148	0.439993	0.999944	-	1	8117286	8122151	+	4025	protein_coding	T-complex protein 11 [Source:UniProtKB/TrEMBL;Acc:O23129]	-
AT1G69740	2964	2642	2981	3457	3668	3362	74.9336	63.8221	79.992	83.2196	84.6701	77.7442	3304.35	3014.98	0.94528	0.356944	0.999944	HEMB1	1	26231620	26235043	+	2115	protein_coding	Delta-aminolevulinic acid dehydratase 1, chloroplastic [Source:UniProtKB/Swiss-Prot;Acc:Q9SFH9]	-
AT3G56340	2575	2391	2620	3825	4209	3443	165.885	147.18	179.151	234.633	247.578	202.88	3461.01	2826.13	0.87384	0.16849	0.999944	RPS26C	3	20892007	20893478	-	830	protein_coding	40S ribosomal protein S26 [Source:UniProtKB/TrEMBL;Acc:A0A178VFW7]	-
AT5G56030	2588	2813	2449	3500	3693	4001	48.1321	49.9897	48.3444	61.9821	62.7123	68.0631	3196.93	3078	0.810796	0.783968	0.999944	HSP81-2	5	22686473	22689671	+	2875	protein_coding	Heat shock protein 81-2 [Source:UniProtKB/TrEMBL;Acc:F4K6B6]	HATPase_c
AT1G05010	4187	3163	2968	2660	2903	3150	146.421	105.692	110.167	88.5749	92.6938	100.759	3223.71	3114.78	1.12359	0.824514	0.999944	ACO4	1	1431177	1433010	-	1529	protein_coding	1-aminocyclopropane-1-carboxylate oxidase 4 [Source:UniProtKB/Swiss-Prot;Acc:Q06588]	2OG-FeII_Oxy
AT4G39350	3322	3058	3101	2877	3328	3338	41.824	36.7878	41.4395	34.4901	38.2571	38.4401	3130.71	3187.99	0.997913	0.841367	0.999944	CESA2	4	18296388	18302192	+	4247	protein_coding	CESA2 [Source:UniProtKB/TrEMBL;Acc:A0A384LAI4]	-
AT2G24940	3234	3246	3359	3068	2812	3296	357.276	342.651	393.876	322.735	283.649	333.06	3000.92	3330.79	0.991753	0.310267	0.999944	MP3	2	10609417	10609900	+	484	protein_coding	MAPR2 [Source:UniProtKB/TrEMBL;Acc:A0A178VV33]	-
AT3G46970	3564	3747	3897	2108	3082	2603	60.1535	60.4293	69.8137	33.8783	47.4962	40.1855	2884.78	3473.86	1.13646	0.33858	0.999944	PHS2	3	17301394	17306633	-	3168	protein_coding	Alpha-glucan phosphorylase 2, cytosolic [Source:UniProtKB/Swiss-Prot;Acc:Q9SD76]	-
AT1G26110	3143	3382	2826	3078	3406	3165	66.4251	68.297	63.3938	61.9419	65.7257	61.1834	3159.48	3139.64	0.996971	0.932226	0.999944	DCP5	1	9024341	9027955	-	2530	protein_coding	Protein decapping 5 [Source:UniProtKB/Swiss-Prot;Acc:Q9C658]	-
AT5G64400	3154	2533	3255	3522	3607	2926	64.4416	49.4516	70.5899	68.5207	67.2905	54.6829	3371.85	2942	1.03259	0.248177	0.999944	-	5	25747856	25750830	+	2617	protein_coding	CONTAINS InterPro DOMAIN/s: CHCH (InterPro:IPR010625); BEST Arabidopsis thaliana protein match is: Cox19-like CHCH family protein (TAIR:AT5G09570.1); Ha. [Source:TAIR;Acc:AT5G64400]	-
AT5G28500	3061	2676	3116	3477	3749	2916	89.4866	74.7517	96.6894	96.7893	100.072	77.9748	3369.72	2935.1	1.02108	0.185006	0.999944	RAF1.1	5	10477556	10479384	+	1829	protein_coding	Rubisco accumulation factor 1.1, chloroplastic [Source:UniProtKB/Swiss-Prot;Acc:Q9LKR8]	-
AT2G44160	3107	3178	2947	3492	3086	3184	80.7243	78.8964	81.2699	86.3903	73.2085	75.6673	3182.19	3122.75	0.989368	0.817923	0.999944	MTHFR2	2	18262189	18265346	+	2058	protein_coding	Methylenetetrahydrofolate reductase 2 [Source:UniProtKB/Swiss-Prot;Acc:O80585]	-
AT1G78020	3724	3666	3283	2805	2787	2717	196.179	184.533	183.569	140.703	134.055	130.919	3075.49	3258.9	1.13692	0.706842	0.999944	FLZ6	1	29338530	29339760	+	1015	protein_coding	FCS-Like Zinc finger 6 [Source:UniProtKB/Swiss-Prot;Acc:Q9SGZ8]	-
AT5G38980	3491	3619	3207	2716	2546	3396	256.758	254.333	250.357	190.209	170.976	228.462	2890.47	3429.37	1.01198	0.189637	0.999944	-	5	15606683	15607409	+	727	protein_coding	At5g38980 [Source:UniProtKB/TrEMBL;Acc:Q8GXY9]	-
AT5G38480	3083	2702	2950	3405	3561	3265	104.268	87.3177	105.897	109.653	109.964	101.002	3294.64	2992.86	0.97509	0.26846	0.999944	GRF3	5	15409684	15411601	+	1581	protein_coding	RCI1 [Source:UniProtKB/TrEMBL;Acc:A0A178UA42]	-
AT1G08200	3425	3208	2878	3192	3080	3164	99.2059	88.7874	88.4819	88.0375	81.4573	83.8273	3191.43	3101.12	1.03442	0.742399	0.999944	AXS2	1	2573818	2576844	-	1846	protein_coding	UDP-D-apiose/UDP-D-xylose synthase 2 [Source:UniProtKB/Swiss-Prot;Acc:Q9SGE0]	Epimerase
AT3G61110	2483	2479	2450	3652	3903	3962	183.631	175.181	192.319	257.175	263.555	268.014	3276.57	2956.3	0.797062	0.51926	0.999944	RPS27B	3	22611521	22612905	+	723	protein_coding	40S ribosomal protein S27 [Source:UniProtKB/TrEMBL;Acc:A0A178VC05]	-
AT5G36230	3002	3184	2900	3229	3293	3316	76.291	77.3172	78.2253	78.1373	76.4112	77.0814	3124.94	3149.09	0.956796	0.899657	0.999944	-	5	14273345	14277057	+	2104	protein_coding	ARM repeat superfamily protein [Source:TAIR;Acc:AT5G36230]	-
AT5G40890	4111	3701	3301	2772	2424	2574	63.5669	54.6818	54.1771	40.8136	34.2231	36.4053	3083.79	3231.98	1.20334	0.807565	0.999944	CLC-A	5	16381314	16385424	-	3458	protein_coding	Chloride channel protein CLC-a [Source:UniProtKB/Swiss-Prot;Acc:P92941]	Voltage_CLC
AT2G47110	2415	2286	2491	3899	4052	3701	181.617	164.269	198.838	279.203	278.235	254.583	3380.89	2825.7	0.814598	0.287372	0.999944	RPS27AB	2	19344635	19345345	+	711	protein_coding	UBQ6 [Source:UniProtKB/TrEMBL;Acc:A0A178VYW3]	ubiquitin
AT3G51550	3333	3300	2750	3063	2904	3462	55.8492	52.8367	48.9104	48.8716	44.4305	53.0617	3062.24	3178.39	0.983508	0.691994	0.999944	FER	3	19117584	19120949	-	3191	protein_coding	Receptor-like protein kinase FERONIA [Source:UniProtKB/Swiss-Prot;Acc:Q9SCZ4]	Pkinase_Tyr
AT4G22240	3403	5246	3060	2318	2466	2308	128.592	189.418	122.733	83.4052	85.084	79.7738	2704.69	3568.16	1.16863	0.222728	0.999944	PAP2	4	11765803	11767422	-	1415	protein_coding	Probable plastid-lipid-associated protein 2, chloroplastic [Source:UniProtKB/Swiss-Prot;Acc:O49629]	-
AT3G17040	3235	3368	3249	3013	3171	2737	55.7803	55.4906	59.4625	49.4691	49.9236	43.1672	3096.02	3154.82	1.0726	0.870665	0.999944	HCF107	3	5808666	5812780	-	3101	protein_coding	Protein high chlorophyll fluorescent 107 [Source:UniProtKB/Swiss-Prot;Acc:Q8RWG2]	-
AT5G01410	3414	3138	2936	3125	3559	2591	102.843	90.324	93.8756	89.6371	97.8906	71.392	3316.17	2918.98	1.1198	0.239172	0.999944	PDX13	5	171889	173663	-	1775	protein_coding	Pyridoxal 5'-phosphate synthase subunit PDX1.3 [Source:UniProtKB/Swiss-Prot;Acc:Q8L940]	-
AT2G43460	2361	1955	2783	3983	3984	3686	197.562	156.313	247.177	317.355	304.39	282.121	3368.47	2818.8	0.806541	0.35485	0.999944	RPL38A	2	18045965	18047401	-	639	protein_coding	60S ribosomal protein L38 [Source:UniProtKB/Swiss-Prot;Acc:O22860]	-
AT3G23700	3131	3477	3069	3114	3118	2841	105.557	112.008	109.822	99.9659	95.9808	87.609	3076.68	3157.65	1.04221	0.798381	0.999944	-	3	8531374	8533834	-	1586	protein_coding	AT3g23700/MYM9_3 [Source:UniProtKB/TrEMBL;Acc:Q9LK47]	S1
AT4G34950	3477	2672	2539	3440	3336	3272	81.7207	60.0073	63.3398	76.9863	71.5906	70.3417	3370.98	2835.12	1.02639	0.0473754	0.999944	-	4	16642142	16644928	-	2275	protein_coding	Major facilitator superfamily protein [Source:UniProtKB/TrEMBL;Acc:Q9SW40]	-
AT4G32940	3574	5187	2040	2556	1918	3452	89.5506	124.185	54.2539	60.9822	43.8799	79.1147	2669.34	3536.29	1.01508	0.248859	0.999944	GAMMA-VPE	4	15900270	15903523	-	2134	protein_coding	GAMMAVPE [Source:UniProtKB/TrEMBL;Acc:A0A178UU68]	-
AT5G57870	2866	2798	2895	3597	3391	3177	51.3898	47.939	55.098	61.4143	55.5177	52.1063	3229.49	2976.64	0.955259	0.367072	0.999944	EIF(ISO)4G1	5	23439498	23443815	+	2982	protein_coding	Eukaryotic translation initiation factor isoform 4G-1 [Source:UniProtKB/Swiss-Prot;Acc:Q93ZT6]	-
AT4G39680	2656	3296	2804	3265	3403	3288	55.8238	66.194	62.5541	65.3435	65.3065	63.2114	3052.25	3142.04	0.907296	0.729172	0.999944	-	4	18414306	18417608	-	2544	protein_coding	SAP domain-containing protein [Source:UniProtKB/TrEMBL;Acc:O65655]	SAP
AT1G75950	3205	3285	2745	2956	3330	3183	152.873	149.72	138.973	134.256	145.027	138.871	3116.97	3083.84	1.00299	0.89117	0.999944	SKP1A	1	28516519	28517896	+	1121	protein_coding	SKP1-like protein 1A [Source:UniProtKB/Swiss-Prot;Acc:Q39255]	Skp1_POZ
AT5G19250	3700	2696	2569	2896	3202	3636	213.188	148.43	157.113	158.886	168.455	191.627	3227.4	2968.5	1.00758	0.506406	0.999944	-	5	6471827	6472989	+	928	protein_coding	Uncharacterized GPI-anchored protein At5g19250 [Source:UniProtKB/Swiss-Prot;Acc:P59833]	-
AT4G34710	2139	5285	3200	2620	2615	2815	37.9343	89.5584	60.2362	44.2436	42.3444	45.6638	2415.57	3791.64	0.880732	0.0108063	0.999944	ADC2	4	16560030	16563044	-	3015	protein_coding	Arginine decarboxylase 2 [Source:UniProtKB/Swiss-Prot;Acc:O23141]	-
AT2G05310	2994	3872	3253	2809	2795	2950	149.896	185.231	172.865	133.911	127.768	135.093	2828.17	3388.99	1.00643	0.120929	0.999944	-	2	1933166	1934298	-	1068	protein_coding	Expressed protein [Source:UniProtKB/TrEMBL;Acc:Q9SJ31]	-
AT5G54940	3527	3959	2650	2489	2979	3043	135.092	144.893	107.735	90.777	104.183	106.61	2964.51	3226.66	1.0641	0.567524	0.999944	-	5	22307982	22309453	-	1396	protein_coding	AT5g54940/MBG8_21 [Source:UniProtKB/TrEMBL;Acc:Q9FFT6]	SUI1
AT1G23080	3921	3095	3733	2520	2778	2597	63.6283	47.9904	64.298	38.9387	41.1612	38.5476	3047.07	3197.76	1.17892	0.795601	0.999944	PIN7	1	8180189	8183650	-	3295	protein_coding	Auxin efflux carrier component 7 [Source:UniProtKB/Swiss-Prot;Acc:Q940Y5]	-
AT5G61790	2732	2590	2262	3020	3610	4422	66.9475	60.6448	58.8346	70.4675	80.7725	99.1162	3063.16	3068.89	0.790862	0.990586	0.999944	CNX1	5	24827063	24829900	-	2182	protein_coding	Calnexin homolog 1 [Source:UniProtKB/Swiss-Prot;Acc:P29402]	-
AT3G07110	2248	2223	2481	3743	4079	3858	116.135	109.736	136.045	184.126	192.409	182.307	3280.82	2850.74	0.765434	0.447538	0.999944	-	3	2251946	2253597	+	1035	protein_coding	Ribosomal protein L13 family protein [Source:UniProtKB/TrEMBL;Acc:F4JD96]	-
AT3G15850	3453	3097	3271	3359	3078	2337	103.204	88.4463	103.768	95.5952	83.9981	63.8894	3255.15	2947.9	1.16954	0.497812	0.999944	ADS3	3	5358601	5361185	+	1789	protein_coding	JB67 [Source:UniProtKB/TrEMBL;Acc:A0A178VBZ6]	-
AT1G15500	2609	2910	2808	3376	3478	3383	63.9921	68.2001	73.1031	78.8465	77.8905	75.8973	3096	3046.51	0.887172	0.86594	0.999944	AATP2	1	5326290	5328875	+	2180	protein_coding	ADP,ATP carrier protein [Source:UniProtKB/TrEMBL;Acc:A0A178WDN7]	-
AT5G03940	2664	2901	3186	3412	3433	2932	70.4469	73.3019	89.4252	85.9141	82.8903	70.9192	3112.58	3039.66	0.95837	0.827488	0.999944	FFC	5	1060106	1063425	-	2022	protein_coding	SRP54CP [Source:UniProtKB/TrEMBL;Acc:A0A178UD49]	-
AT1G74960	3016	2735	2843	3565	3515	2839	60.3536	52.2961	60.3859	67.9297	64.2244	51.9648	3309.56	2830.58	1.02627	0.0719217	0.999944	KAS2	1	28151920	28156350	-	2672	protein_coding	3-oxoacyl-[acyl-carrier-protein] synthase II, chloroplastic [Source:UniProtKB/Swiss-Prot;Acc:Q9C9P4]	ketoacyl-synt
AT1G80920	3538	4882	3007	2339	2117	2602	186.197	245.501	167.971	117.212	101.728	125.255	2648.38	3521.66	1.13345	0.189737	0.999944	ATJ8	1	30403503	30404713	-	1016	protein_coding	Chaperone protein dnaJ 8, chloroplastic [Source:UniProtKB/Swiss-Prot;Acc:Q9SAG8]	DnaJ
AT1G56500	3371	3437	3148	3034	3101	2390	49.9022	48.6161	49.4632	42.7665	41.9146	32.3617	3127.7	3031.43	1.14936	0.825734	0.999944	SOQ1	1	21159736	21167341	+	3612	protein_coding	Protein SUPPRESSOR OF QUENCHING 1, chloroplastic [Source:UniProtKB/Swiss-Prot;Acc:Q8VZ10]	NHL
AT1G06950	2414	2668	2798	3229	3683	3684	37.5112	39.6141	46.1486	47.7771	52.2551	52.3619	3045.16	3058.03	0.816418	0.974356	0.999944	TIC110	1	2130053	2135703	-	3441	protein_coding	Protein TIC110, chloroplastic [Source:UniProtKB/Swiss-Prot;Acc:Q8LPR9]	-
AT1G17880	2564	2675	2490	3393	3593	3758	170.73	170.199	175.986	215.132	218.45	228.887	3122.21	2971.14	0.833961	0.698335	0.999944	BTF3	1	6152384	6153982	-	803	protein_coding	Basic transcription factor 3 [Source:UniProtKB/Swiss-Prot;Acc:Q9SMW7]	-
AT5G02450	2297	1726	2721	4313	4071	3343	152.572	109.545	191.835	272.785	246.897	203.105	3481.89	2612.94	0.837025	0.171784	0.999944	RPL36C	5	533058	534729	+	805	protein_coding	60S ribosomal protein L36-3 [Source:UniProtKB/Swiss-Prot;Acc:Q9LZ57]	-
AT3G63190	2642	2752	3159	3167	3562	3184	108.667	108.157	137.912	124.034	133.771	119.787	3065.28	3060.12	0.91896	0.986487	0.999944	RRF	3	23342550	23344801	-	1300	protein_coding	Ribosome-recycling factor, chloroplastic [Source:UniProtKB/Swiss-Prot;Acc:Q9M1X0]	-
AT2G01850	4083	3493	2649	3029	2999	2185	141.306	115.51	97.308	99.8176	94.7675	69.1678	3338.97	2803.11	1.27153	0.312142	0.999944	XTH27	2	385171	387478	+	1545	protein_coding	Probable xyloglucan endotransglucosylase/hydrolase protein 27 [Source:UniProtKB/Swiss-Prot;Acc:Q8LDS2]	-
AT5G14260	3100	3425	3238	2910	3133	2622	66.8642	70.5883	74.1303	59.7658	61.7014	51.7293	3003.9	3133.35	1.07273	0.731807	0.999944	-	5	4600904	4604482	+	2479	protein_coding	Rubisco methyltransferase family protein [Source:UniProtKB/TrEMBL;Acc:Q8VZB5]	-
AT1G33140	2250	2284	2880	3290	3671	4050	120.187	116.576	163.288	167.339	179.045	197.88	3004.95	3076.91	0.744727	0.890874	0.999944	RPL9B	1	12023225	12024783	+	1001	protein_coding	60S ribosomal protein L9-1 [Source:UniProtKB/Swiss-Prot;Acc:P49209]	-
AT5G20250	3734	3480	2535	3121	2896	2611	63.9924	56.9867	46.1125	50.9302	45.3164	40.9292	3216.68	2891.27	1.15537	0.443851	0.999944	DIN10	5	6833564	6836862	+	3120	protein_coding	Raffinose synthase family protein [Source:UniProtKB/TrEMBL;Acc:F4K470]	-
AT5G62790	3098	3285	3140	2930	3207	2657	86.6367	87.7801	93.2045	78.0218	81.8884	67.9649	3033	3062.56	1.06669	0.932279	0.999944	DXR	5	25214125	25217469	-	1912	protein_coding	1-deoxy-D-xylulose 5-phosphate reductoisomerase [Source:UniProtKB/TrEMBL;Acc:F4K7T6]	-
AT1G79600	3503	3805	2946	2685	3010	2357	73.713	76.5066	65.7996	53.7992	57.8326	45.3665	3030.2	3068.25	1.17208	0.939234	0.999944	ABC1K3	1	29949910	29952726	-	2541	protein_coding	ABC1K3 [Source:UniProtKB/TrEMBL;Acc:A0A178WNJ7]	ABC1
AT5G23740	2230	2218	2521	3684	3651	3959	130.172	123.713	156.197	204.767	194.593	211.383	3120.85	2895.49	0.750719	0.679172	0.999944	RPS11C	5	8007921	8009436	-	916	protein_coding	RPS11-BETA [Source:UniProtKB/TrEMBL;Acc:A0A178UPD3]	-
AT5G42080	2821	2822	2444	3134	3316	3720	53.9865	51.6035	49.6444	57.1096	57.9428	65.1174	3038.77	2990.71	0.87986	0.880557	0.999944	DRP1A	5	16820284	16825016	-	2794	protein_coding	RSW9 [Source:UniProtKB/TrEMBL;Acc:A0A178UEJ4]	-
AT5G62300	2347	2539	2439	3588	3671	3651	159.661	165.04	176.11	232.416	228.02	227.18	3135.94	2874.14	0.808101	0.555654	0.999944	RPS20C	5	25021200	25022564	-	786	protein_coding	40S ribosomal protein S20-1 [Source:UniProtKB/Swiss-Prot;Acc:P49200]	Ribosomal_S10
AT1G76030	3172	3294	2941	2818	2807	3183	85.315	84.6557	83.9603	72.1707	68.9346	78.3071	2896.12	3158.37	0.998497	0.352496	0.999944	VHA-B1	1	28533710	28537194	+	1988	protein_coding	V-type proton ATPase subunit B1 [Source:UniProtKB/Swiss-Prot;Acc:P11574]	ATP-synt_ab
AT1G51980	2913	3082	2805	3083	3103	3181	67.8386	68.5819	69.3356	68.3657	65.9813	67.7599	2986.81	3038.39	0.961777	0.782608	0.999944	-	1	19323055	19326918	-	2296	protein_coding	Probable mitochondrial-processing peptidase subunit alpha-1, mitochondrial [Source:UniProtKB/Swiss-Prot;Acc:Q9ZU25]	-
AT2G28840	2619	3934	2796	2549	2814	3437	67.8476	97.3808	76.8816	62.8777	66.5619	81.4424	2619.96	3395.74	0.881956	0.00748026	0.999944	XBAT31	2	12378272	12380809	+	2064	protein_coding	Putative E3 ubiquitin-protein ligase XBAT31 [Source:UniProtKB/Swiss-Prot;Acc:Q94B55]	-
AT3G48200	3151	3652	2905	2656	2866	2899	41.3659	45.8105	40.4787	33.2009	34.3537	34.8108	2854.36	3173.54	1.0362	0.361379	0.999944	-	3	17832770	17837998	-	4073	protein_coding	Transmembrane protein [Source:UniProtKB/TrEMBL;Acc:Q0WV86]	-
AT5G53490	3151	2630	3380	3018	3426	2514	155.141	123.73	176.637	141.49	154.017	113.218	3148.86	2889.88	1.09808	0.536964	0.999944	-	5	21723235	21724701	-	1086	protein_coding	Tetratricopeptide repeat (TPR)-like superfamily protein [Source:TAIR;Acc:AT5G53490]	-
AT3G04210	3998	2759	2163	2994	2954	3229	88.1899	58.1524	50.643	62.8862	59.4962	65.1503	3284.12	2712.89	1.09277	0.177245	0.999944	-	3	1105650	1108252	-	2424	protein_coding	At3g04210/T6K12_17 [Source:UniProtKB/TrEMBL;Acc:Q8H1N6]	TIR
AT1G12240	4129	3454	2750	2573	2506	2658	98.1667	78.466	69.3966	58.2488	54.4005	57.8024	3050.55	2976.02	1.19129	0.892138	0.999944	BFRUCT4	1	4153641	4157653	+	2249	protein_coding	Acid beta-fructofuranosidase 4, vacuolar [Source:UniProtKB/Swiss-Prot;Acc:Q39041]	-
AT1G52190	3112	3086	3874	2470	1964	3501	70.1214	66.4426	92.6525	52.9951	40.4068	72.1564	2496.68	3530.76	0.948847	0.0397061	0.999944	NPF1.2	1	19434480	19439031	+	2373	protein_coding	Protein NRT1/ PTR FAMILY 1.2 [Source:UniProtKB/Swiss-Prot;Acc:Q9M817]	-
AT3G49120	2335	4511	1303	3153	2359	4318	82.0315	151.428	48.5875	105.474	75.6701	138.755	2577.19	3317.46	0.733004	0.341661	0.999944	PER34	3	18207651	18210333	+	1522	protein_coding	Peroxidase 34 [Source:UniProtKB/Swiss-Prot;Acc:Q9SMU8]	-
AT5G08680	2871	3038	2784	2942	3222	3108	67.065	67.8095	69.0269	65.4385	68.7212	66.4073	2963.55	2993.29	0.965552	0.876642	0.999944	-	5	2821739	2825039	+	2289	protein_coding	ATP synthase subunit beta-3, mitochondrial [Source:UniProtKB/Swiss-Prot;Acc:Q9C5A9]	ATP-synt_ab
AT3G10920	3030	2986	3069	3040	3150	2660	149.735	140.997	160.977	143.048	142.133	120.236	3027.74	2939.29	1.05656	0.773732	0.999944	MSD1	3	3417940	3419892	+	1082	protein_coding	Superoxide dismutase [Mn] 1, mitochondrial [Source:UniProtKB/Swiss-Prot;Acc:O81235]	-
AT1G70940	3880	2801	2873	2926	2651	2786	75.4136	52.0201	59.2707	54.1527	47.0468	49.5303	3126.07	2846.55	1.14385	0.520721	0.999944	PIN3	1	26742940	26746469	+	2751	protein_coding	Auxin efflux carrier component 3 [Source:UniProtKB/Swiss-Prot;Acc:Q9S7Z8]	-
AT1G36730	2834	2938	2688	3147	3182	3109	66.2876	65.6635	66.7342	70.0901	67.9572	66.5159	3005.41	2925.67	0.959779	0.671429	0.999944	-	1	13898210	13900831	-	2286	protein_coding	Probable eukaryotic translation initiation factor 5-1 [Source:UniProtKB/Swiss-Prot;Acc:Q9C8F1]	-
AT3G47250	3446	3505	2610	2765	2614	2940	87.1191	84.6694	70.0366	66.5612	60.3402	67.9857	2912.4	3030.4	1.06897	0.764451	0.999944	-	3	17399757	17401871	-	2115	protein_coding	Transmembrane protein, putative (DUF247) [Source:UniProtKB/TrEMBL;Acc:Q9SD48]	-
AT5G64350	2543	3073	2816	3118	3145	3181	190.439	219.894	223.836	222.338	215.047	217.894	2884.18	3039.45	0.902783	0.508518	0.999944	FKBP12	5	25734590	25736145	-	714	protein_coding	Peptidyl-prolyl cis-trans isomerase FKBP12 [Source:UniProtKB/Swiss-Prot;Acc:Q8LGG0]	FKBP_C
AT2G28290	2614	3085	2620	3001	3117	3385	12.5119	14.1095	13.3108	13.6776	13.6225	14.82	2861.48	3036.02	0.887747	0.436838	0.999944	SYD	2	12056213	12073279	+	11171	protein_coding	SYD [Source:UniProtKB/TrEMBL;Acc:A0A384L3H2]	SNF2_N
AT2G39470	3003	3323	3208	2877	3090	2313	153.803	162.622	174.393	140.306	144.5	108.357	2946.21	2991.63	1.11338	0.915354	0.999944	PNSL1	2	16476198	16477843	+	1044	protein_coding	Photosynthetic NDH subunit of lumenal location 1, chloroplastic [Source:UniProtKB/Swiss-Prot;Acc:O80634]	-
AT4G34050	2950	4144	2839	2298	2744	2833	101.765	136.596	103.951	75.484	86.4298	89.3914	2629.62	3290.41	1.01758	0.125165	0.999944	CCoAOMT1	4	16310409	16312308	+	1550	protein_coding	S-adenosyl-L-methionine-dependent methyltransferases superfamily protein [Source:TAIR;Acc:AT4G34050]	-
AT2G21390	2824	2754	2522	3183	3158	3360	35.2471	32.8445	33.4111	37.8289	35.9893	38.3593	3006.23	2883.56	0.924525	0.617287	0.999944	-	2	9151940	9156906	+	4284	protein_coding	Coatomer subunit alpha-2 [Source:UniProtKB/Swiss-Prot;Acc:Q9SJT9]	Coatomer_WDAD
AT4G36690	2869	3042	3022	2823	3206	2818	65.3343	66.1927	73.0452	61.2138	66.6617	58.698	2918.86	2990.25	1.00779	0.794649	0.999944	U2AF65A	4	17293938	17297761	-	2348	protein_coding	U2 snRNP auxiliary factor large subunit [Source:UniProtKB/TrEMBL;Acc:A0A178UYD2]	RRM_1
AT2G16500	3136	2630	2471	3220	3638	2658	57.4842	46.0647	48.0764	56.2025	60.8888	44.5656	3276.46	2603.27	1.07182	0.00113004	0.999944	ADC1	2	7150514	7153430	-	2917	protein_coding	Arginine decarboxylase 1 [Source:UniProtKB/Swiss-Prot;Acc:Q9SI64]	-
AT4G38740	2866	3497	3052	2744	2861	2731	123.984	144.553	140.14	113.032	113.008	108.065	2783.57	3123.4	1.02095	0.296924	0.999944	CYP18-3	4	18083395	18084630	-	1236	protein_coding	Peptidyl-prolyl cis-trans isomerase [Source:UniProtKB/TrEMBL;Acc:A0A178V2S8]	Pro_isomerase
AT2G42690	3094	3498	3230	2604	2825	2487	119.104	128.667	131.976	95.4498	99.295	87.5698	2804.84	3111.95	1.09484	0.467064	0.999944	-	2	17776241	17777717	-	1389	protein_coding	Phospholipase A1-IIdelta [Source:UniProtKB/Swiss-Prot;Acc:Q9SJI7]	Lipase_3
AT1G55860	2943	3393	2617	2860	2942	2959	13.7988	15.2011	13.0239	12.7687	12.595	12.6902	2873.51	3002.12	0.997645	0.624002	0.999944	UPL1	1	20879900	20893268	-	11404	protein_coding	E3 ubiquitin-protein ligase UPL1 [Source:UniProtKB/Swiss-Prot;Acc:Q8GY23]	HECT
AT5G25630	3062	3229	3049	3007	2921	2415	64.9958	65.4921	68.6949	60.7773	56.6128	46.8889	2956	2934.77	1.10309	0.954748	0.999944	-	5	8947223	8949741	+	2519	protein_coding	Tetratricopeptide repeat (TPR)-like superfamily protein [Source:UniProtKB/TrEMBL;Acc:F4JY71]	-
AT1G67870	4286	3149	4014	2182	2728	1307	173.746	121.977	172.714	84.226	100.974	48.4631	3046.21	2912.19	1.51578	0.881822	0.999944	-	1	25449222	25451051	-	1319	protein_coding	At1g67870/T23K23_28 [Source:UniProtKB/TrEMBL;Acc:Q93VS6]	-
AT1G01090	2830	2912	2974	2982	3130	2835	79.8099	78.4697	89.0221	80.0766	80.5967	73.13	2933.65	2935.34	0.999233	0.996187	0.999944	PDH-E1 ALPHA	1	47234	49304	-	1896	protein_coding	Pyruvate dehydrogenase E1 component subunit alpha [Source:UniProtKB/TrEMBL;Acc:A0A178W8A7]	-
AT1G74670	4284	3325	3183	2231	2073	2565	251.719	186.681	198.514	124.823	111.216	137.856	2855.83	3062.46	1.22276	0.757585	0.999944	GASA6	1	28053030	28054149	+	910	protein_coding	Gibberellin-regulated protein 6 [Source:UniProtKB/Swiss-Prot;Acc:Q6NMQ7]	-
AT2G01420	3974	2244	3121	3101	2981	2234	65.6235	35.4075	54.7031	48.7597	44.9466	33.7433	3319.4	2580.31	1.25014	0.145358	0.999944	PIN4	2	180033	183764	-	3238	protein_coding	Auxin efflux carrier component [Source:UniProtKB/TrEMBL;Acc:A0A178VZS2]	-
AT3G24160	3114	3286	2786	2719	2642	3092	98.8747	99.6952	93.8932	82.206	76.5953	89.8004	2791.91	3070.51	1.00308	0.348758	0.999944	PMP	3	8726056	8729427	+	1684	protein_coding	PMP [Source:UniProtKB/TrEMBL;Acc:A0A384KKU3]	-
AT2G43910	3329	2959	3042	2858	2820	2594	108.603	92.239	105.336	88.7809	84.0004	77.4055	2967.32	2899.78	1.10834	0.85359	0.999944	ATHOL1	2	18184409	18187358	-	1639	protein_coding	HOL1 [Source:UniProtKB/TrEMBL;Acc:A0A178VXT1]	-
AT5G02240	2713	2889	2833	3259	3198	2707	105.886	107.74	117.36	121.116	113.964	96.6381	3005.5	2836.01	1.00096	0.528533	0.999944	-	5	451406	453496	+	1370	protein_coding	Uncharacterized protein At5g02240 [Source:UniProtKB/Swiss-Prot;Acc:Q94EG6]	-
AT3G53890	2375	1812	2539	3779	3829	3249	188.974	137.765	214.432	286.315	278.181	236.462	3257.77	2545.18	0.863914	0.171571	0.999944	RPS21B	3	19955344	19956449	-	672	protein_coding	40S ribosomal protein S21-1 [Source:UniProtKB/Swiss-Prot;Acc:Q9M337]	-
AT5G62700	1973	1844	2098	3592	4029	4041	54.1838	48.3887	61.1554	93.9305	101.028	101.509	3121.04	2643.89	0.688638	0.47162	0.999944	TUBB3	5	25184258	25186777	+	1947	protein_coding	Tubulin beta-2 chain [Source:UniProtKB/Swiss-Prot;Acc:Q56YW9]	Tubulin
AT2G47170	2949	2921	2629	2882	2893	3278	111.122	105.171	105.149	103.407	99.5353	112.981	2867.39	2951.72	0.954066	0.698079	0.999944	ARF1	2	19366596	19368840	+	1419	protein_coding	ADP-ribosylation factor 1 [Source:UniProtKB/Swiss-Prot;Acc:P36397]	Arf
AT5G35360	2659	2503	2841	3286	3294	2967	64.5962	58.1018	73.2565	76.0123	73.0659	65.9293	3025.92	2793.86	0.952401	0.432005	0.999944	CAC2	5	13584104	13588496	+	2201	protein_coding	Acetyl Co-enzyme a carboxylase biotin carboxylase subunit [Source:UniProtKB/TrEMBL;Acc:F4JYE0]	CPSase_L_D2
AT5G16030	3378	3324	3375	2437	2692	2338	116.605	109.637	123.657	80.1015	84.8467	73.82	2806.06	3060.81	1.15982	0.612649	0.999944	-	5	5237970	5240748	+	1549	protein_coding	unknown protein; BEST Arabidopsis thaliana protein match is: unknown protein (TAIR:AT3G02500.1); Ha. [Source:TAIR;Acc:AT5G16030]	-
AT4G11420	2451	2584	2327	3145	3524	3508	37.6053	37.8825	37.8956	45.9467	49.3679	49.2309	2980.42	2803.04	0.844284	0.625608	0.999944	TIF3A1	4	6947476	6952479	-	3485	protein_coding	Eukaryotic translation initiation factor 3 subunit A [Source:UniProtKB/Swiss-Prot;Acc:Q9LD55]	-
AT4G11570	3332	4230	3000	2338	2387	2241	95.7342	116.13	91.4893	63.9638	62.6206	58.8947	2662	3191.18	1.17226	0.36499	0.999944	PYRP2	4	7004265	7006125	+	1861	protein_coding	5-amino-6-(5-phospho-D-ribitylamino)uracil phosphatase, chloroplastic [Source:UniProtKB/Swiss-Prot;Acc:Q9LDD5]	-
AT1G12410	3012	2971	2960	2869	2988	2721	133.21	125.552	138.951	120.82	120.661	110.074	2914.64	2913.75	1.04413	0.996623	0.999944	CLPR2	1	4223030	4225254	+	1209	protein_coding	ATP-dependent Clp protease proteolytic subunit-related protein 2, chloroplastic [Source:UniProtKB/Swiss-Prot;Acc:Q9XJ36]	-
AT3G01060	3295	3565	2732	2443	3145	2330	103.943	107.458	91.4758	73.3821	90.5862	67.2306	2921.77	2902.72	1.1505	0.966603	0.999944	-	3	16631	18909	-	1695	protein_coding	Lysine-tRNA ligase [Source:UniProtKB/TrEMBL;Acc:Q8RWI4]	-
AT1G09590	2090	2108	2308	3573	3754	3667	128.156	123.51	150.215	208.619	210.179	205.672	3068.68	2689.66	0.755835	0.480352	0.999944	RPL21A	1	3106367	3107801	+	872	protein_coding	60S ribosomal protein L21-1 [Source:UniProtKB/Swiss-Prot;Acc:Q43291]	-
AT2G18300	3829	2803	2906	2836	2567	2557	103.874	72.6583	83.6766	73.2582	63.5844	63.449	3052.66	2787.2	1.17535	0.56022	0.999944	-	2	7952404	7954785	-	1971	protein_coding	Basic helix-loop-helix (BHLH) DNA-binding superfamily protein [Source:UniProtKB/TrEMBL;Acc:F4IQH8]	HLH
AT1G20960	2706	2790	2659	3142	3186	3002	20.1433	19.8448	21.0091	22.2708	21.6546	20.4402	2961	2832.76	0.954917	0.535136	0.999944	BRR2A	1	7301599	7310271	-	7183	protein_coding	DExH-box ATP-dependent RNA helicase DExH12 [Source:UniProtKB/Swiss-Prot;Acc:Q9SYP1]	Sec63
AT5G61420	2567	3798	2568	2520	2697	3325	69.3567	98.0523	73.6452	64.8323	66.5344	82.1725	2555.81	3232.53	0.887634	0.0239402	0.999944	MYB28	5	24689069	24691187	-	1979	protein_coding	PMG1 [Source:UniProtKB/TrEMBL;Acc:A0A178UN88]	Myb_DNA-binding
AT1G21580	3139	3487	2927	2456	2833	2615	21.3757	22.6893	21.1562	15.9252	17.6148	16.2882	2774.35	3037.97	1.07932	0.49681	0.999944	-	1	7557140	7565914	-	7852	protein_coding	Zinc finger C-x8-C-x5-C-x3-H type family protein [Source:TAIR;Acc:AT1G21580]	-
AT5G13930	2324	3173	2794	3578	3051	2515	72.9676	95.1928	93.1123	106.97	87.4659	72.2277	2930	2854.71	0.965698	0.851042	0.999944	CHS	5	4488476	4490264	+	1703	protein_coding	Chalcone synthase family protein [Source:UniProtKB/TrEMBL;Acc:Q460R0]	Chal_sti_synt_N
AT3G57410	3249	3072	2619	2779	2758	2958	34.3259	31.0123	29.3694	27.9569	26.6054	28.5853	2894.45	2897.01	1.04075	0.992372	0.999944	VLN3	3	21243136	21251159	-	5061	protein_coding	Villin-3 [Source:UniProtKB/Swiss-Prot;Acc:O81645]	-
AT2G44060	2920	3085	2929	2911	2699	2883	110.107	111.155	117.23	104.521	92.9261	99.4373	2805.97	2990.88	1.00554	0.493701	0.999944	-	2	18226263	18228293	+	1418	protein_coding	At2g44060 [Source:UniProtKB/TrEMBL;Acc:O80576]	-
AT1G45474	3383	2665	3154	2801	3280	2062	168.897	127.132	167.135	133.156	149.519	94.1629	3111.72	2676.63	1.21501	0.353916	0.999944	LHCA5	1	17179250	17180806	+	1071	protein_coding	Photosystem I chlorophyll a/b-binding protein 5, chloroplastic [Source:UniProtKB/Swiss-Prot;Acc:Q9C639]	-
AT5G62670	3263	2100	2855	3467	3240	2402	52.9827	32.5819	49.205	53.6042	48.0357	35.6748	3276.05	2488.71	1.13304	0.0388159	0.999944	AHA11	5	25159208	25165209	+	3293	protein_coding	ATPase 11, plasma membrane-type [Source:UniProtKB/Swiss-Prot;Acc:Q9LV11]	E1-E2_ATPase
AT1G20010	3110	2832	2719	2475	2801	3383	82.5266	71.807	76.5825	62.5369	67.8655	82.1122	2760.55	2988.37	0.963458	0.460315	0.999944	TUBB5	1	6937719	6940832	-	2015	protein_coding	Tubulin beta-5 chain [Source:UniProtKB/Swiss-Prot;Acc:P29513]	Tubulin
AT3G28860	2616	2328	2884	3084	3074	3330	32.2818	27.45	37.7748	36.2378	34.6359	37.5869	2875.85	2866.27	0.895194	0.977186	0.999944	ABCB19	3	10870005	10877578	-	4333	protein_coding	ABC transporter B family member 19 [Source:UniProtKB/Swiss-Prot;Acc:Q9LJX0]	ABC_membrane
AT1G51650	2312	2556	2691	2957	3425	3313	155.5	164.264	192.106	189.374	210.332	203.814	2839.92	2865.39	0.843766	0.940445	0.999944	-	1	19152508	19154051	+	795	protein_coding	ATP synthase subunit epsilon, mitochondrial [Source:UniProtKB/Swiss-Prot;Acc:Q96253]	-
AT5G12470	2972	2833	2487	3105	3198	2654	96.3689	87.7758	85.5954	95.8688	94.6824	78.7156	3044.16	2674.58	1.04915	0.0687073	0.999944	RER4	5	4044620	4047448	-	1649	protein_coding	Protein RETICULATA-RELATED 4, chloroplastic [Source:UniProtKB/Swiss-Prot;Acc:Q94CJ5]	-
AT4G35000	3159	3151	2931	2767	2795	2438	127.288	121.318	125.355	106.163	102.831	89.8553	2871.18	2873.28	1.11252	0.995774	0.999944	APX3	4	16664724	16667721	-	1327	protein_coding	L-ascorbate peroxidase 3 [Source:UniProtKB/Swiss-Prot;Acc:Q42564]	-
AT4G18440	4898	3804	2550	2148	2095	1745	126.397	93.7993	69.8467	52.7814	49.3635	41.1895	3046.78	2730.74	1.44822	0.702925	0.999944	-	4	10186073	10188981	-	2072	protein_coding	Adenylosuccinate lyase [Source:UniProtKB/TrEMBL;Acc:Q8RY94]	-
AT5G59613	2442	2861	2674	2919	3125	3218	124.831	139.745	145.086	142.082	145.858	150.465	2777.96	2929.55	0.88016	0.519293	0.999944	-	5	24015394	24016610	-	1046	protein_coding	AT3g46430/F18L15_150 [Source:UniProtKB/TrEMBL;Acc:Q9SN96]	-
AT2G16660	2940	1962	1856	4136	3350	2994	50.4173	32.1493	33.7829	67.5368	52.4542	46.9631	3418.63	2264.84	0.992096	0.00494824	0.999944	-	2	7218654	7221890	-	3118	protein_coding	At2g16660/T24I21.7 [Source:UniProtKB/TrEMBL;Acc:Q9SLF1]	-
AT5G48620	2961	3196	2974	2543	2626	2917	37.7501	38.9338	40.2446	30.8713	30.5687	34.0164	2676.59	3054.5	1.0065	0.204489	0.999944	RPP8L4	5	19716104	19721477	+	4194	protein_coding	Probable disease resistance RPP8-like protein 4 [Source:UniProtKB/Swiss-Prot;Acc:Q9FJK8]	NB-ARC
AT4G17090	3494	3596	2413	2849	2726	2134	88.8367	87.3633	65.1198	68.9747	63.2846	49.629	2991.61	2734.75	1.21413	0.600797	0.999944	BAM3	4	9604962	9607402	-	2103	protein_coding	Beta-amylase 3, chloroplastic [Source:UniProtKB/Swiss-Prot;Acc:O23553]	-
AT5G02770	2383	2748	2693	3048	3360	2971	73.5673	81.062	88.2437	89.5991	94.7115	83.8949	2873.74	2821.62	0.904221	0.853595	0.999944	MOS11	5	627034	629280	-	1732	protein_coding	Protein MODIFIER OF SNC1 11 [Source:UniProtKB/Swiss-Prot;Acc:Q9LZ08]	-
AT5G11500	2677	2942	2597	2950	3012	3010	87.3329	91.7091	89.9266	91.6388	89.7196	89.819	2833.47	2862.61	0.949082	0.87168	0.999944	-	5	3676548	3679738	+	1639	protein_coding	Coiled-coil protein [Source:UniProtKB/TrEMBL;Acc:Q9LYE1]	-
AT3G13870	2916	2946	2747	2765	2759	3053	51.1039	49.3332	51.0989	46.1412	44.149	48.9402	2775.61	2932.23	0.980061	0.482338	0.999944	RHD3	3	4565370	4571355	-	3051	protein_coding	Protein ROOT HAIR DEFECTIVE 3 [Source:UniProtKB/Swiss-Prot;Acc:P93042]	-
AT1G56340	2440	2094	2037	3174	3576	3839	70.4842	57.7988	62.4568	87.3045	94.3197	101.436	3002.47	2640.23	0.803172	0.464364	0.999944	CRT1	1	21089565	21092709	-	1851	protein_coding	Calreticulin-1 [Source:UniProtKB/Swiss-Prot;Acc:O04151]	-
AT3G44670	2607	3516	2556	2674	2614	3170	31.7313	40.8918	33.0214	30.9911	29.0506	35.2922	2593.95	3086.67	0.915082	0.0610431	0.999944	-	3	16216806	16221722	+	4393	protein_coding	Disease resistance protein (TIR-NBS-LRR class) family [Source:UniProtKB/TrEMBL;Acc:F4J361]	TIR
AT4G29010	3123	3759	2862	2335	2449	2608	61.7324	70.9993	60.0479	43.9497	44.2011	47.1543	2608.59	3101.44	1.07826	0.260485	0.999944	AIM1	4	14297044	14302287	-	2705	protein_coding	Peroxisomal fatty acid beta-oxidation multifunctional protein AIM1 [Source:UniProtKB/Swiss-Prot;Acc:Q9ZPI6]	3HCDH_N
AT5G43470	3293	3418	2681	2403	2530	2781	44.5424	44.1768	38.4915	30.9502	31.2468	34.4076	2714.79	2977.69	1.07339	0.508254	0.999944	RPP8	5	17462547	17467448	-	3953	protein_coding	Disease resistance protein RPP8 [Source:UniProtKB/Swiss-Prot;Acc:Q8W4J9]	NB-ARC
AT5G11770	3062	2952	2839	2773	3025	2446	137.123	126.317	134.945	118.245	123.689	100.192	2912.02	2776.78	1.09755	0.672222	0.999944	-	5	3790708	3793026	-	1194	protein_coding	NADH dehydrogenase [ubiquinone] iron-sulfur protein 7, mitochondrial [Source:UniProtKB/Swiss-Prot;Acc:Q42577]	-
AT3G06700	2290	2160	2243	3195	3789	3395	143.716	129.528	149.412	190.927	217.118	194.886	3024.66	2597.43	0.828996	0.334237	0.999944	RPL29A	3	2117127	2118074	-	852	protein_coding	60S ribosomal protein L29-1 [Source:UniProtKB/Swiss-Prot;Acc:Q9M7X7]	-
AT5G15650	2483	2483	2268	3120	2993	3718	56.376	53.8685	54.6572	67.4528	62.0479	77.2146	2816.45	2814.38	0.824667	0.996072	0.999944	RGP2	5	5092140	5095302	+	2355	protein_coding	UDP-arabinopyranose mutase 2 [Source:UniProtKB/Swiss-Prot;Acc:Q9LFW1]	-
AT1G16080	2789	2839	2919	3087	3011	2404	111.289	108.245	123.63	117.292	109.703	87.7426	2916.56	2755.63	1.06451	0.616832	0.999944	-	1	5514262	5516027	+	1340	protein_coding	Nuclear protein [Source:UniProtKB/TrEMBL;Acc:Q9S9M7]	-
AT2G33770	3294	4280	2567	1994	2376	2500	42.1766	52.3639	34.8868	24.3109	27.7778	29.2793	2532.78	3131	1.11978	0.293111	0.999944	UBC24	2	14277558	14283113	-	4176	protein_coding	Probable ubiquitin-conjugating enzyme E2 24 [Source:UniProtKB/Swiss-Prot;Acc:Q8VY10]	UQ_con
AT1G02080	2527	2836	2403	2965	3090	3165	17.6648	18.9431	17.8297	19.7359	19.7226	20.2372	2811.28	2805.7	0.902232	0.981199	0.999944	-	1	373335	386913	+	7649	protein_coding	Transcription regulator [Source:UniProtKB/TrEMBL;Acc:F4HVV6]	Not1
AT1G53780	2872	3394	2907	2519	2759	2506	43.6017	49.2347	46.8437	36.4146	38.2449	34.7995	2679.89	2965.79	1.0592	0.419715	0.999944	-	1	20073989	20079022	-	3522	protein_coding	26S proteasome regulatory complex ATPase [Source:UniProtKB/TrEMBL;Acc:F4HTC3]	AAA
AT1G73230	2279	2230	2363	3232	3187	3652	134.057	125.34	147.535	181.027	171.171	196.493	2843.89	2745.13	0.795214	0.815858	0.999944	-	1	27540228	27541952	-	909	protein_coding	Nascent polypeptide-associated complex subunit beta [Source:UniProtKB/Swiss-Prot;Acc:Q9CAT7]	-
AT5G47690	2631	2725	2360	3142	3080	2996	24.9697	24.7115	23.7733	28.3939	26.6898	26.0079	2901.9	2700.33	0.943579	0.357536	0.999944	-	5	19317668	19327431	+	5634	protein_coding	Binding protein [Source:UniProtKB/TrEMBL;Acc:B3H5K3]	-
AT4G39400	2923	2643	2689	2882	2772	3025	35.7239	30.8651	34.8825	33.5392	30.9333	33.8165	2820.43	2802.63	0.985103	0.940344	0.999944	BRI1	4	18324457	18328831	+	4375	protein_coding	Protein BRASSINOSTEROID INSENSITIVE 1 [Source:UniProtKB/Swiss-Prot;Acc:O22476]	Pkinase
AT3G50480	2871	2869	1574	2303	2861	4443	138.424	132.175	80.5505	105.73	125.95	195.941	2640.83	2915.99	0.810357	0.644025	0.999944	HR4	3	18733021	18734420	+	1109	protein_coding	RPW8-like protein 4 [Source:UniProtKB/Swiss-Prot;Acc:Q9SCS6]	-
AT1G12840	2894	3082	2774	2652	2576	2939	55.2451	56.2171	56.2068	48.2055	44.8998	51.3177	2673.54	2950.92	0.993299	0.285574	0.999944	VHA-C	1	4374205	4378514	+	2801	protein_coding	V-type proton ATPase subunit C [Source:UniProtKB/Swiss-Prot;Acc:Q9SDS7]	-
AT2G46340	3162	3386	2781	2419	2754	2407	40.9572	41.9079	38.2346	29.8354	32.5713	28.5179	2745.33	2886	1.11849	0.729024	0.999944	SPA1	2	19022154	19027528	-	4128	protein_coding	SPA1 [Source:UniProtKB/TrEMBL;Acc:A0A178VSM9]	-
AT1G17290	3170	3079	2444	2416	2874	2923	71.2781	66.1525	58.329	51.7275	59.0046	60.1171	2784.79	2824.4	1.03523	0.900483	0.999944	ALAAT1	1	5922332	5926400	+	2378	protein_coding	Alanine aminotransferase 1, mitochondrial [Source:UniProtKB/Swiss-Prot;Acc:F4I7I0]	Aminotran_1_2
AT3G56860	2591	2959	2726	2844	2990	2794	38.5477	42.0645	43.047	40.2891	40.6167	38.0215	2762.25	2847.33	0.967241	0.690281	0.999944	UBA2A	3	21048727	21052320	-	3594	protein_coding	UBP1-associated protein 2A [Source:UniProtKB/Swiss-Prot;Acc:Q9LES2]	RRM_1
AT5G08050	2697	2574	3055	3032	3251	2270	155.901	142.172	187.441	166.888	171.588	120.023	2942.28	2676.02	1.07486	0.480494	0.999944	-	5	2578211	2579205	+	925	protein_coding	Wiskott-aldrich syndrome family protein, putative (DUF1118) [Source:UniProtKB/TrEMBL;Acc:Q9SD79]	-
AT5G57930	2675	2966	2807	2864	2913	2635	89.2832	94.5926	99.4432	91.0221	88.7747	80.445	2773.51	2829.18	1.00654	0.825977	0.999944	APO2	5	23454592	23456526	+	1602	protein_coding	Emb1629 [Source:UniProtKB/TrEMBL;Acc:A0A178UP75]	-
AT3G56360	3570	4446	3146	1526	1974	2190	134.807	160.419	126.093	54.8691	68.0605	75.6418	2348.15	3299.45	1.21222	0.198511	0.999944	-	3	20896332	20897747	+	1416	protein_coding	At3g56360 [Source:UniProtKB/TrEMBL;Acc:Q9LY04]	-
AT3G23390	2062	2005	2231	3493	3518	3538	176.69	164.164	202.913	285.004	275.247	277.303	2958.71	2587.09	0.765531	0.466867	0.999944	RPL36AB	3	8375333	8376436	+	624	protein_coding	60S ribosomal protein L36a [Source:UniProtKB/Swiss-Prot;Acc:O23290]	-
AT3G29240	2921	2700	2733	3040	2939	2479	94.8302	83.7566	94.1762	93.9759	87.1199	73.6145	2923.96	2665.62	1.07126	0.341728	0.999944	-	3	11191263	11193044	+	1647	protein_coding	AT3g29240/MXO21_9 [Source:UniProtKB/TrEMBL;Acc:Q9LS71]	-
AT1G09210	2417	2238	2173	3265	3029	3683	58.7172	51.9504	56.0318	75.5265	67.1878	81.8394	2852.55	2688.14	0.817075	0.695744	0.999944	CRT2	1	2972638	2977002	-	2201	protein_coding	Calreticulin-2 [Source:UniProtKB/Swiss-Prot;Acc:Q38858]	-
AT4G30440	3627	2889	2620	2628	2461	2553	102.34	77.891	78.467	70.6078	63.4036	65.8904	2881.73	2709.78	1.1525	0.68129	0.999944	GAE1	4	14881689	14883583	-	1895	protein_coding	GAE1 [Source:UniProtKB/TrEMBL;Acc:A0A384LBP5]	-
AT5G24300	2955	3019	2947	2567	2996	2283	59.133	57.7265	62.5949	48.9132	54.7415	41.7879	2798.62	2786.95	1.11205	0.974579	0.999944	SS1	5	8266566	8271205	+	2672	protein_coding	Starch synthase, chloroplastic/amyloplastic (Fragment) [Source:UniProtKB/TrEMBL;Acc:W8QN76]	Glycos_transf_1
AT5G47930	2045	2052	2161	3344	3577	3585	152.292	146.016	170.815	237.125	243.224	244.2	2922.59	2591.77	0.756204	0.514262	0.999944	RPS27D	5	19406080	19407449	-	718	protein_coding	40S ribosomal protein S27-3 [Source:UniProtKB/Swiss-Prot;Acc:Q8L953]	-
AT4G31990	2581	3199	2602	2638	2798	2922	66.605	78.8811	71.271	64.8218	65.9279	68.9717	2631.01	2921.22	0.946108	0.168353	0.999944	ASP5	4	15470744	15473885	-	2072	protein_coding	Aspartate aminotransferase [Source:UniProtKB/TrEMBL;Acc:B9DG21]	Aminotran_1_2
AT1G43670	3212	2845	3047	2588	3019	2023	83.1695	70.39	83.7428	63.8088	71.3763	47.9134	2901.13	2684.45	1.20078	0.633676	0.999944	CYFBP	1	16467298	16470500	+	2065	protein_coding	Fructose-1,6-bisphosphatase, cytosolic [Source:UniProtKB/Swiss-Prot;Acc:Q9MA79]	-
AT1G27950	3086	1990	2866	3027	2922	2825	168.032	103.536	165.638	156.941	145.271	140.698	2971.13	2589.67	1.03838	0.326043	0.999944	LTPG1	1	9740508	9742159	+	982	protein_coding	Non-specific lipid transfer protein GPI-anchored 1 [Source:UniProtKB/Swiss-Prot;Acc:Q9C7F7]	-
AT1G26580	2356	3167	2793	2845	2819	2712	41.8243	53.7207	52.6273	48.091	45.6932	44.0368	2628.01	2914.37	0.938886	0.285136	0.999944	-	1	9184567	9187578	+	3012	protein_coding	At1g26580 [Source:UniProtKB/TrEMBL;Acc:Q9FZE2]	-
AT2G37190	1787	1602	2201	3786	3614	3697	100.474	86.0658	131.351	202.692	185.532	190.13	2990.24	2493.7	0.684275	0.451403	0.999944	RPL12A	2	15619206	15620156	-	951	protein_coding	60S ribosomal protein L12-1 [Source:UniProtKB/Swiss-Prot;Acc:P50883]	-
AT5G16400	3082	2720	2908	2785	2850	2330	139.067	117.273	139.274	119.658	117.419	96.1653	2867.86	2689.21	1.12148	0.608139	0.999944	TRXF2	5	5363420	5365391	-	1185	protein_coding	TRXF2 [Source:UniProtKB/TrEMBL;Acc:A0A178UDV9]	-
AT1G73060	2856	3032	2759	2610	2980	2433	106.27	107.801	108.966	92.4741	101.244	82.8068	2773.62	2769.78	1.06962	0.989401	0.999944	LPA3	1	27478970	27481561	+	1437	protein_coding	Protein LOW PSII ACCUMULATION 3, chloroplastic [Source:UniProtKB/Swiss-Prot;Acc:Q8H0W0]	-
AT2G31610	2072	2061	2181	3320	3626	3405	91.6372	87.0964	102.382	139.813	146.424	137.744	2939.4	2545.39	0.784273	0.411051	0.999944	RPS3A	2	13450241	13451982	+	1209	protein_coding	40S ribosomal protein S3-1 [Source:UniProtKB/Swiss-Prot;Acc:Q9SIP7]	-
AT2G30620	2573	2932	2667	2883	2677	2907	82.5797	89.9162	90.8538	88.1061	78.4485	85.3396	2670.51	2852.47	0.946995	0.376029	0.999944	-	2	13044931	13046682	+	1666	protein_coding	Histone H1.2 [Source:UniProtKB/Swiss-Prot;Acc:P26569]	-
AT5G02840	3398	3394	2983	2457	2143	2261	86.2318	82.2993	80.3496	59.3714	49.6557	52.4828	2647.04	2916.45	1.17692	0.60333	0.999944	RVE4	5	648648	651979	+	2107	protein_coding	LCL1 [Source:UniProtKB/TrEMBL;Acc:A0A178U8Z5]	Myb_DNA-binding
AT4G16950	3130	3009	2497	2392	2977	2630	28.8503	26.5014	24.4293	20.994	25.0546	22.1735	2795.52	2728.54	1.07559	0.835074	0.999944	RPP5	4	9538233	9544755	-	5801	protein_coding	Disease resistance protein RPP5 [Source:UniProtKB/Swiss-Prot;Acc:F4JNB7]	TIR
AT3G47350	2427	2176	2328	3235	3452	3015	49.8162	42.6776	50.719	63.2271	64.6955	56.6057	2979.03	2514.15	0.905782	0.169342	0.999944	ATHSD2	3	17446818	17450742	+	2605	protein_coding	Hydroxysteroid dehydrogenase 2 [Source:UniProtKB/TrEMBL;Acc:F4JBH8]	adh_short
AT1G10470	2723	2647	2785	3184	2724	2555	69.3655	64.4303	75.3023	77.2319	63.3586	59.5332	2835.48	2691.1	1.02766	0.623386	0.999944	ARR4	1	3441988	3444360	-	2099	protein_coding	Two-component response regulator ARR4 [Source:UniProtKB/Swiss-Prot;Acc:O82798]	Response_reg
AT1G20330	2938	1958	2713	3206	3174	2626	92.1374	58.6728	90.3068	95.736	90.8853	75.3271	3058.01	2460.66	1.04876	0.0920453	0.999944	SMT2	1	7038527	7040231	-	1705	protein_coding	24-methylenesterol C-methyltransferase 2 [Source:UniProtKB/Swiss-Prot;Acc:Q39227]	Methyltransf_11
AT5G47040	2848	2942	2768	2769	2818	2470	46.7266	46.1219	48.2033	43.2588	42.2151	37.0675	2772.06	2755.12	1.06184	0.952247	0.999944	LON2	5	19092858	19098772	-	3259	protein_coding	Lon protease homolog 2, peroxisomal [Source:UniProtKB/Swiss-Prot;Acc:O64948]	AAA
AT1G33590	3185	2411	2090	2521	2755	3632	87.0661	62.9763	60.6419	65.6206	68.7645	90.815	2786.97	2698.65	0.942964	0.831037	0.999944	-	1	12177673	12179628	+	1956	protein_coding	Leucine-rich repeat (LRR) family protein [Source:TAIR;Acc:AT1G33590]	LRRNT_2
AT2G43560	2607	2519	2940	3011	3114	2386	125.243	115.633	149.916	137.737	136.595	104.847	2861.41	2652.45	1.03847	0.529252	0.999944	FKBP16-3	2	18073859	18075498	-	1113	protein_coding	Peptidylprolyl isomerase [Source:UniProtKB/TrEMBL;Acc:A0A178VVY6]	FKBP_C
AT5G56010	2493	2667	2290	2813	3063	3236	51.0142	52.1474	49.7383	54.8109	57.2294	60.5689	2741.31	2731.22	0.886714	0.969037	0.999944	HSP90-3	5	22681238	22684252	+	2613	protein_coding	Heat shock protein 90-3 [Source:UniProtKB/Swiss-Prot;Acc:P51818]	HATPase_c
AT5G13450	2568	2825	2299	2667	3011	3190	119.817	125.945	113.854	118.488	128.274	136.14	2702.95	2771.97	0.905804	0.767485	0.999944	ATP5	5	4310254	4312066	-	1146	protein_coding	ATP synthase subunit O, mitochondrial [Source:UniProtKB/Swiss-Prot;Acc:Q96251]	-
AT4G26630	2750	3164	2531	2411	2729	2958	49.2933	54.1916	48.1542	41.151	44.6644	48.4982	2593.12	2895.12	0.968335	0.22287	0.999944	-	4	13430405	13435770	-	2983	protein_coding	DEK domain-containing chromatin associated protein [Source:UniProtKB/TrEMBL;Acc:Q9SUA1]	-
AT1G20260	2934	3158	2857	2504	2464	2608	74.2453	76.3592	76.7372	60.3353	56.9315	60.3655	2603.64	2902.05	1.05115	0.371522	0.999944	VHA-B3	1	7016599	7020690	+	2113	protein_coding	VAB3 [Source:UniProtKB/TrEMBL;Acc:A0A178WCF6]	ATP-synt_ab
AT2G32690	3078	2166	3118	2404	2743	3007	152.955	102.848	164.46	113.752	124.459	136.679	2708.06	2796.82	1.01014	0.832395	0.999944	GRP23	2	13863635	13864710	-	1076	protein_coding	Glycine-rich protein 23 [Source:UniProtKB/Swiss-Prot;Acc:O48848]	-
AT2G30110	2752	2694	2483	2788	2906	2883	38.9386	36.4225	37.2902	37.5623	37.5431	37.312	2772.9	2699.49	0.979804	0.671336	0.999944	UBA1	2	12852329	12857727	-	3779	protein_coding	UBA1 [Source:UniProtKB/TrEMBL;Acc:A0A178VN59]	-
AT5G23040	2696	2924	2398	2722	2937	2778	117.294	121.555	110.737	112.765	116.671	110.551	2741.75	2711.02	0.986988	0.875539	0.999944	CPP1	5	7729171	7731200	-	1229	protein_coding	Protein CHAPERONE-LIKE PROTEIN OF POR1, chloroplastic [Source:UniProtKB/Swiss-Prot;Acc:Q9FN50]	-
AT1G75750	2482	4764	2207	2624	1073	3299	174.621	320.263	164.81	175.787	68.9283	212.3	2050.51	3410.08	0.876419	0.0543368	0.999944	GASA1	1	28441501	28442435	-	760	protein_coding	GASA1 [Source:UniProtKB/TrEMBL;Acc:A0A178W4S5]	-
AT5G62190	2098	2122	1934	3425	3126	3737	45.6944	44.1614	44.7095	71.0306	62.1654	74.4479	2825.69	2579.72	0.749282	0.626549	0.999944	RH7	5	24980268	24984044	-	2455	protein_coding	DEAD-box ATP-dependent RNA helicase 7 [Source:UniProtKB/Swiss-Prot;Acc:Q39189]	DEAD
AT1G18060	2742	3275	2823	2616	2768	2181	123.102	140.491	134.522	111.831	113.466	89.5622	2669.77	2793.73	1.09941	0.747246	0.999944	-	1	6211832	6213591	-	1191	protein_coding	AT1g18060/T10F20.23 [Source:UniProtKB/TrEMBL;Acc:Q9LM40]	-
AT5G19780	2478	1883	2180	3194	3394	3272	74.4372	54.0479	69.5075	91.359	93.09	89.903	2964.93	2444.66	0.879288	0.20743	0.999944	TUBA3	5	6687030	6689171	+	1780	protein_coding	Tubulin alpha chain [Source:UniProtKB/TrEMBL;Acc:A0A178UTQ9]	Tubulin
AT3G19710	3688	3725	2239	2381	1865	2501	135.904	131.162	87.5754	83.5465	62.7513	84.2999	2634.59	2829.1	1.16868	0.743114	0.999944	BCAT4	3	6846969	6849582	-	1451	protein_coding	Methionine aminotransferase BCAT4 [Source:UniProtKB/Swiss-Prot;Acc:Q9LE06]	-
AT1G08190	2765	2868	2608	2833	2682	2636	42.4717	42.0944	42.5205	41.4361	37.6154	37.0358	2721.75	2724.61	1.02075	0.99063	0.999944	VPS41	1	2567420	2573448	+	3481	protein_coding	Vacuolar protein sorting-associated protein 41 homolog [Source:UniProtKB/Swiss-Prot;Acc:P93043]	-
AT1G51110	2676	3338	2701	2477	2856	2317	96.0303	114.459	102.881	84.6401	93.58	76.0537	2629.17	2812.69	1.06256	0.604484	0.999944	PAP12	1	18935301	18937665	+	1490	protein_coding	Probable plastid-lipid-associated protein 12, chloroplastic [Source:UniProtKB/Swiss-Prot;Acc:Q8LAP6]	-
AT5G56850	2428	2802	2795	2815	2987	2533	55.1976	60.8667	67.4434	60.9365	62.0025	52.6719	2695.73	2738.79	0.981613	0.875835	0.999944	-	5	22985115	22988110	-	2352	protein_coding	unknown protein; EXPRESSED IN: 21 plant structures; EXPRESSED DURING: 13 growth stages; Ha. [Source:TAIR;Acc:AT5G56850]	-
AT4G25570	3042	2847	2657	2512	2439	2860	132.455	118.451	122.797	104.15	96.9672	113.906	2635.56	2806.09	1.02679	0.574446	0.999944	ACYB-2	4	13053661	13055800	-	1228	protein_coding	ACYB-2 [Source:UniProtKB/TrEMBL;Acc:A0A178UZ09]	Cytochrom_B561
AT4G37830	2870	3006	2432	2518	2753	2760	194.497	194.653	174.937	162.486	170.349	171.085	2676.99	2744.73	1.01697	0.785526	0.999944	-	4	17787524	17788834	-	789	protein_coding	cytochrome c oxidase-related [Source:TAIR;Acc:AT4G37830]	-
AT3G51730	3369	3819	2724	2160	2162	2100	157.741	170.857	135.374	96.2995	92.4274	89.9361	2545.74	2910.92	1.20528	0.52076	0.999944	-	3	19186666	19188733	+	1142	protein_coding	AT3g51730/T18N14_110 [Source:UniProtKB/TrEMBL;Acc:Q9SCT5]	-
AT1G08510	3350	2701	2770	2573	2424	2515	79.9303	61.5788	70.1509	58.4567	52.8083	54.8879	2756.79	2690.79	1.12451	0.864419	0.999944	FATB	1	2691062	2694547	-	2241	protein_coding	Palmitoyl-acyl carrier protein thioesterase, chloroplastic [Source:UniProtKB/Swiss-Prot;Acc:Q9SJE2]	-
AT4G32470	2874	3185	2418	2348	2615	2855	162.444	172.015	145.064	126.37	134.956	147.603	2579.33	2828.35	1.00288	0.397003	0.999944	QCR7-1	4	15669219	15671249	-	946	protein_coding	Cytochrome b-c1 complex subunit 7-1 [Source:UniProtKB/Swiss-Prot;Acc:Q9SUU5]	-
AT5G09220	3066	2922	2023	3156	2560	2566	85.1186	77.5127	59.6122	83.429	64.8926	65.16	2892.79	2506.72	1.07732	0.246042	0.999944	AAP2	5	2866222	2869156	+	1926	protein_coding	Amino acid permease 2 [Source:UniProtKB/Swiss-Prot;Acc:Q38967]	Aa_trans
AT3G06510	2998	3608	2704	2258	2524	2200	58.398	67.1542	55.9061	41.8811	44.8909	39.1977	2563.92	2865.72	1.13441	0.506672	0.999944	SFR2	3	2016246	2020103	+	2745	protein_coding	Glycosyl hydrolase superfamily protein [Source:TAIR;Acc:AT3G06510]	Glyco_hydro_1
AT3G01390	2737	2679	2909	2673	2585	2676	111.886	104.644	126.221	104.047	96.4859	100.06	2629.24	2784.98	1.00979	0.575328	0.999944	VHA-G1	3	149940	151572	-	1308	protein_coding	V-type proton ATPase subunit G [Source:UniProtKB/TrEMBL;Acc:A0A178VL96]	-
AT1G72710	2494	2884	2355	2752	2738	3026	57.829	63.8976	57.9598	60.7611	57.9676	64.1786	2619.58	2760.21	0.916028	0.475163	0.999944	CKL2	1	27372197	27376730	+	2306	protein_coding	Casein kinase 1-like protein 2 [Source:UniProtKB/Swiss-Prot;Acc:Q9CAI5]	Pkinase
AT5G65430	2993	2320	2713	2853	2726	2640	99.9595	74.0364	96.1731	90.7291	83.1277	80.6479	2820.56	2584.07	1.0545	0.422628	0.999944	GRF8	5	26148150	26150593	-	1601	protein_coding	General regulatory factor 8 [Source:UniProtKB/TrEMBL;Acc:F4KHY7]	-
AT3G18290	2613	5322	3058	1536	1780	1899	31.0827	60.4914	38.6103	17.3979	19.3331	20.6622	1961.25	3463.71	1.13861	0.0327592	0.999944	BTS	3	6273966	6280562	+	4495	protein_coding	Zinc finger protein BRUTUS [Source:UniProtKB/Swiss-Prot;Acc:Q8LPQ5]	zf-CHY
AT3G56910	2421	2060	2871	3379	3161	2309	186.797	151.874	235.123	248.251	222.691	162.956	2932.73	2452.13	1.02057	0.237575	0.999944	PSRP5	3	21069411	21070356	-	693	protein_coding	50S ribosomal protein 5, chloroplastic [Source:UniProtKB/Swiss-Prot;Acc:Q9LER7]	-
AT5G11700	2805	2890	2720	2718	2684	2383	28.5247	28.0819	29.3592	26.3187	24.9214	22.1658	2698.47	2693.12	1.07081	0.984953	0.999944	-	5	3762391	3771449	-	5258	protein_coding	LOCATED IN: vacuole; EXPRESSED IN: 24 plant structures; EXPRESSED DURING: 13 growth stages; BEST Arabidopsis thaliana protein match is: glycine-rich protein (TAIR:AT4G32920.3); Ha. [Source:TAIR;Acc:AT5G11700]	-
AT3G63460	2682	2617	2347	2760	2865	2929	37.4038	34.8739	34.7421	36.6516	36.4824	37.3635	2726.77	2638.99	0.961739	0.628336	0.999944	SEC31B	3	23430623	23437374	-	3834	protein_coding	Protein transport protein SEC31 homolog B [Source:UniProtKB/Swiss-Prot;Acc:Q8L611]	-
AT1G01550	3068	2978	2482	2408	2555	2701	96.6109	89.6057	82.9582	72.203	73.4623	77.7979	2646.88	2735.21	1.05533	0.776372	0.999944	BPS1	1	199527	201775	+	1698	protein_coding	Protein BPS1, chloroplastic [Source:UniProtKB/Swiss-Prot;Acc:Q9LMM6]	-
AT5G53140	2659	3001	2396	2662	2692	2772	59.3638	64.019	56.7775	56.5899	54.8758	56.6068	2632.41	2733.71	0.981925	0.633109	0.999944	-	5	21548397	21552594	+	2395	protein_coding	Probable protein phosphatase 2C 76 [Source:UniProtKB/Swiss-Prot;Acc:Q94AT1]	PP2C
AT5G17170	2782	2158	2743	3117	2857	2520	112.013	83.0237	117.226	119.502	105.032	92.8075	2875.61	2504.01	1.04296	0.244282	0.999944	ENH1	5	5649057	5651205	+	1328	protein_coding	Rubredoxin family protein [Source:UniProtKB/TrEMBL;Acc:Q9FFJ2]	-
AT5G49760	3163	2396	2469	2498	2669	2977	47.7889	34.5904	39.5946	35.9375	36.8196	41.1414	2744.85	2626	1.02632	0.706202	0.999944	-	5	20216332	20221382	+	3539	protein_coding	At5g49760 [Source:UniProtKB/TrEMBL;Acc:Q8GZ99]	Pkinase
AT1G70290	3419	3004	2516	2551	2501	2170	54.5874	45.8283	42.6374	38.7821	36.4594	31.6902	2797.51	2589.08	1.19744	0.622043	0.999944	TPS8	1	26470795	26474833	-	3349	protein_coding	Probable alpha,alpha-trehalose-phosphate synthase [UDP-forming] 8 [Source:UniProtKB/Swiss-Prot;Acc:Q0WUI9]	-
AT3G27090	3014	3019	2596	2486	2541	2504	84.9989	81.353	77.7073	66.7574	65.4301	64.5917	2649.45	2728.33	1.08051	0.806364	0.999944	-	3	9989511	9991903	+	1896	protein_coding	AT3g27090/MOJ10_18 [Source:UniProtKB/TrEMBL;Acc:Q9LSC7]	-
AT2G39770	3061	2883	2543	2498	2513	2650	86.3244	77.6882	76.1208	67.0796	64.7091	68.3578	2660.76	2710.21	1.06262	0.870442	0.999944	CYT1	2	16588556	16591032	+	1896	protein_coding	VTC1 [Source:UniProtKB/TrEMBL;Acc:A0A178VW16]	Hexapep
AT5G63570	2364	2168	2840	2841	3098	2781	64.4911	56.5135	82.2351	73.7992	77.1679	69.3946	2717.09	2624.85	0.929446	0.783729	0.999944	GSA1	5	25451800	25453845	+	1960	protein_coding	Glutamate-1-semialdehyde 2,1-aminomutase 1, chloroplastic [Source:UniProtKB/Swiss-Prot;Acc:P42799]	Aminotran_3
AT1G70160	3014	3561	2817	2244	2230	2221	79.6629	89.9342	79.0289	56.4759	53.8171	53.6949	2472.49	2898.14	1.13259	0.36168	0.999944	-	1	26419894	26422531	+	2023	protein_coding	Zinc finger MYND domain protein [Source:UniProtKB/TrEMBL;Acc:Q9C5K0]	-
AT1G76160	3138	2275	2318	2870	2605	2880	73.27	50.7568	57.4478	63.8091	55.5371	61.5089	2838.01	2500.56	1.03726	0.257513	0.999944	sks5	1	28577842	28581315	-	2290	protein_coding	Sks5 [Source:UniProtKB/TrEMBL;Acc:A0A178WJJ9]	-
AT3G49220	2570	2420	2345	2916	2564	3245	34.527	31.0657	33.4391	37.3027	31.4519	39.8761	2644.79	2672.94	0.898718	0.919992	0.999944	-	3	18249663	18253911	+	3980	protein_coding	Pectinesterase [Source:UniProtKB/TrEMBL;Acc:A0A1I9LRM8]	-
AT5G50850	2732	3210	2333	2518	2557	2700	77.7432	87.2825	70.4666	68.2284	66.4378	70.2777	2567.95	2756.75	1.00512	0.499537	0.999944	PDH2	5	20689243	20693470	+	1879	protein_coding	Pyruvate dehydrogenase E1 component subunit beta [Source:UniProtKB/TrEMBL;Acc:A0A178UM82]	-
AT2G43090	2565	2458	2664	2742	3007	2585	123.115	112.732	135.72	125.319	131.783	113.49	2725.23	2594.23	0.996627	0.584208	0.999944	-	2	17918926	17920496	+	1114	protein_coding	3-isopropylmalate dehydratase small subunit 3 [Source:UniProtKB/Swiss-Prot;Acc:Q9ZW85]	-
AT5G15450	2788	3810	2571	2301	2371	2168	46.7903	61.0981	45.7985	36.7712	36.3326	33.2808	2457.7	2873.49	1.10923	0.363611	0.999944	CLPB3	5	5014212	5018347	-	3186	protein_coding	Chaperone protein ClpB3, chloroplastic [Source:UniProtKB/Swiss-Prot;Acc:Q9LF37]	Clp_N
AT5G10180	2763	3811	2394	2244	2095	2690	57.7098	76.0585	53.0737	44.6292	39.9535	51.3917	2343.73	2973.45	1.01163	0.129176	0.999944	SULTR2;1	5	3193017	3197136	+	2560	protein_coding	Sulfate transporter 2.1 [Source:UniProtKB/Swiss-Prot;Acc:O04722]	Sulfate_transp
AT1G77940	2093	1822	2290	3424	3437	2922	156.74	130.376	182.026	244.159	235.013	200.153	2921.33	2354.64	0.855089	0.201101	0.999944	RPL30B	1	29303864	29305411	-	714	protein_coding	60S ribosomal protein L30-2 [Source:UniProtKB/Swiss-Prot;Acc:Q8VZ19]	-
AT1G62780	2432	2483	2659	2937	2954	2521	124.201	121.165	144.134	142.822	137.745	117.762	2726.7	2580.48	0.984391	0.571522	0.999944	-	1	23249145	23251195	-	1047	protein_coding	Dimethylallyl, adenosine tRNA methylthiotransferase [Source:UniProtKB/TrEMBL;Acc:Q8VY70]	-
AT5G65620	2835	3146	2833	2291	2489	2392	57.9239	61.4191	61.4381	44.5715	46.4336	44.7032	2507.66	2821.37	1.07379	0.379668	0.999944	-	5	26221829	26225903	+	2617	protein_coding	Zincin-like metalloproteases family protein [Source:TAIR;Acc:AT5G65620]	Peptidase_M3
AT4G24780	3105	2396	2859	2609	2689	2267	87.8898	64.8043	85.8969	70.3199	69.4976	58.6949	2767.54	2544.99	1.13661	0.543466	0.999944	-	4	12770221	12772479	-	1889	protein_coding	Probable pectate lyase 18 [Source:UniProtKB/Swiss-Prot;Acc:Q9C5M8]	-
AT2G24020	2316	2380	2834	2687	3135	2566	126.881	124.588	164.795	140.17	156.819	128.584	2661.75	2624.69	0.955482	0.904682	0.999944	STIC2	2	10217641	10219468	-	976	protein_coding	Nucleoid-associated protein At2g24020, chloroplastic [Source:UniProtKB/Swiss-Prot;Acc:O82230]	-
AT4G33510	2944	2890	2859	2567	2565	2091	72.8436	68.3269	75.0852	60.4794	57.9487	47.3238	2659.45	2652	1.14858	0.984489	0.999944	DHS2	4	16116371	16118825	+	2161	protein_coding	Phospho-2-dehydro-3-deoxyheptonate aldolase [Source:UniProtKB/TrEMBL;Acc:A0A178US70]	-
AT1G60200	2458	3331	2628	2302	2524	2671	31.8692	41.2672	36.1661	28.4199	29.8801	31.6764	2392.56	2895.13	0.963908	0.0629038	0.999944	-	1	22200694	22205400	-	4124	protein_coding	Splicing factor PWI domain-containing protein / RNA recognition motif (RRM)-containing protein [Source:UniProtKB/TrEMBL;Acc:Q8VY15]	RRM_1
AT1G77490	2655	2946	2737	2388	2846	2341	56.4238	59.8234	61.739	48.3237	55.225	45.5063	2589.65	2704.52	1.05466	0.712696	0.999944	APXT	1	29117500	29121093	+	2516	protein_coding	L-ascorbate peroxidase T, chloroplastic [Source:UniProtKB/Swiss-Prot;Acc:Q42593]	-
AT4G25370	2480	2259	2642	2954	3024	2553	114.118	99.3251	129.039	129.432	127.054	107.455	2770.77	2510.71	0.987401	0.346855	0.999944	CLPT1	4	12972685	12974963	+	1162	protein_coding	ATP-dependent Clp protease ATP-binding subunit CLPT1, chloroplastic [Source:UniProtKB/Swiss-Prot;Acc:Q93WL3]	Clp_N
AT5G43830	2741	2237	2519	2805	2737	2864	120.825	94.2223	117.859	117.736	110.16	115.476	2721.6	2556.43	0.980936	0.520648	0.999944	-	5	17622256	17624359	-	1213	protein_coding	Aluminum induced protein with YGL and LRDR motifs [Source:UniProtKB/TrEMBL;Acc:Q9FG81]	-
AT2G44210	3044	2754	2574	2427	2637	2466	81.79	70.7065	73.4092	62.0945	64.6946	60.6067	2670.6	2621.22	1.09145	0.872301	0.999944	-	2	18280580	18283014	+	1990	protein_coding	AT2G44210 protein [Source:UniProtKB/TrEMBL;Acc:B9DGK6]	-
AT5G19820	2631	2437	2315	2697	2777	3042	35.0296	31.0035	32.7154	34.1919	33.7593	37.0464	2660.94	2603.7	0.936962	0.79631	0.999944	emb2734	5	6695174	6701355	-	4016	protein_coding	ARM repeat superfamily protein [Source:UniProtKB/TrEMBL;Acc:Q93VS8]	HEAT
AT5G13000	2235	1865	1954	3337	3459	3016	18.7931	14.9844	17.4394	26.718	26.5566	23.1965	2948.59	2275.66	0.869846	0.103395	0.999944	CALS3	5	4110171	4121489	-	6359	protein_coding	Callose synthase 3 [Source:UniProtKB/Swiss-Prot;Acc:Q9LXT9]	DUF605
AT3G08510	2907	2795	2778	2397	2455	2533	66.087	60.7146	67.0332	51.888	50.9595	52.6719	2556.47	2730.28	1.05981	0.582474	0.999944	PLC2	3	2582362	2585898	-	2352	protein_coding	Phosphoinositide phospholipase C [Source:UniProtKB/TrEMBL;Acc:C0Z2P3]	PI-PLC-X
AT1G47530	2770	2493	2411	2986	2940	2250	65.2186	56.0859	60.2525	66.9436	63.2035	48.4558	2854.64	2407.93	1.0903	0.0615781	0.999944	DTX33	1	17451553	17454461	+	2271	protein_coding	Protein DETOXIFICATION 33 [Source:UniProtKB/Swiss-Prot;Acc:Q9SX83]	MatE
AT3G62980	2480	2526	2388	2914	2813	2729	50.0775	48.7376	51.1813	56.0284	51.8636	50.4041	2691.39	2561.11	0.958448	0.497758	0.999944	TIR1	3	23273065	23276630	-	2648	protein_coding	TIR1 [Source:UniProtKB/TrEMBL;Acc:A0A178VA54]	-
AT4G19200	3922	2346	2707	2433	2394	2040	176.374	100.808	129.212	104.183	98.3	83.913	2898.29	2401.62	1.28388	0.33037	0.999944	-	4	10498748	10500809	+	1189	protein_coding	At4g19200 [Source:UniProtKB/TrEMBL;Acc:Q9M0L8]	-
AT1G07110	2900	2938	2677	2375	2594	2351	55.5979	53.821	54.4747	43.3562	45.408	41.2273	2590.52	2683.13	1.09115	0.778858	0.999944	FKFBP	1	2178022	2184193	-	2789	protein_coding	FKFBP [Source:UniProtKB/TrEMBL;Acc:A0A178W4F2]	-
AT3G51840	2771	3141	2539	2488	2364	2531	76.4919	82.849	74.3924	65.3969	59.5839	63.9062	2510.91	2756.11	1.03934	0.423214	0.999944	ACX4	3	19225360	19229341	-	1937	protein_coding	Acyl-coenzyme A oxidase 4, peroxisomal [Source:UniProtKB/Swiss-Prot;Acc:Q96329]	-
AT5G57290	2157	1694	2431	3436	3501	2605	136.977	102.79	163.858	207.767	202.998	151.313	2967.38	2264.3	0.918042	0.115005	0.999944	RPP3B	5	23206696	23207961	-	842	protein_coding	60S acidic ribosomal protein P3-2 [Source:UniProtKB/Swiss-Prot;Acc:Q9LVC9]	-
AT2G30490	2292	2489	2308	3143	2989	2603	58.8348	61.0498	62.8842	76.823	70.0564	61.1175	2757.01	2480.09	0.94474	0.285823	0.999944	CYP73A5	2	12993625	12996012	-	2083	protein_coding	Cinnamate-4-hydroxylase [Source:UniProtKB/TrEMBL;Acc:B1GV49]	p450
AT2G47070	2804	2799	2729	2440	2537	2488	43.4074	41.4028	44.8411	35.967	35.8599	35.2297	2560.88	2699.54	1.05193	0.632274	0.999944	SPL1	2	19336653	19340869	+	3454	protein_coding	Squamosa promoter-binding-like protein 1 [Source:UniProtKB/Swiss-Prot;Acc:Q9SMX9]	SBP
AT1G78850	3366	2318	2496	2345	2624	2632	107.386	70.6624	84.5212	71.2369	76.4365	76.8055	2750.43	2501.65	1.10683	0.492715	0.999944	-	1	29641860	29643535	-	1676	protein_coding	EP1-like glycoprotein 3 [Source:UniProtKB/Swiss-Prot;Acc:Q9ZVA4]	B_lectin
AT5G20280	2912	3381	2579	2307	2341	2261	42.612	47.2743	40.057	32.1451	31.2784	30.2631	2492.9	2764.65	1.10989	0.50006	0.999944	SPS1	5	6844712	6850237	-	3654	protein_coding	Sucrose-phosphate synthase 1 [Source:UniProtKB/Swiss-Prot;Acc:Q94BT0]	Glycos_transf_1
AT4G35800	2413	2672	2388	2648	2757	2900	20.6436	21.8426	21.6845	21.5712	21.5361	22.6934	2563.61	2662.92	0.920159	0.561383	0.999944	NRPB1	4	16960558	16968128	-	6250	protein_coding	DNA-directed RNA polymerase subunit [Source:UniProtKB/TrEMBL;Acc:A0A178UYS0]	-
AT4G30210	3034	3184	2484	2274	2254	2546	59.4893	59.6536	51.6966	42.4563	40.3534	45.6619	2496.73	2754.89	1.07616	0.490124	0.999944	ATR2	4	14796695	14800961	+	2727	protein_coding	P450 reductase 2 [Source:TAIR;Acc:AT4G30210]	NAD_binding_1
AT1G29400	2869	3659	2851	1982	2178	2232	46.2481	56.3593	48.7806	30.4225	32.0571	32.9101	2320.44	2946.23	1.10904	0.185109	0.999944	ML5	1	10289998	10294630	-	3317	protein_coding	Protein MEI2-like 5 [Source:UniProtKB/Swiss-Prot;Acc:Q8VWF5]	RRM_1
AT2G42840	590	94	676	4506	5064	4797	22.5498	3.43288	27.4236	163.987	176.721	167.7	3269.77	1787.26	0.0898823	0.543007	0.999944	PDF1	2	17826071	17827648	-	1399	protein_coding	Protodermal factor 1 [Source:UniProtKB/Swiss-Prot;Acc:Q9S728]	-
AT1G22780	1962	1727	2081	3373	3475	3103	134.843	113.413	151.806	220.736	218.065	195.067	2871.49	2304.05	0.800917	0.244281	0.999944	RPS18C	1	8067864	8069356	+	778	protein_coding	40S ribosomal protein S18 [Source:UniProtKB/Swiss-Prot;Acc:P34788]	-
AT2G05220	2103	2028	2265	2978	3137	3203	116.767	107.595	133.486	157.447	159.037	162.671	2684.43	2501.65	0.817282	0.634595	0.999944	RPS17B	2	1894349	1896050	-	963	protein_coding	40S ribosomal protein S17-2 [Source:UniProtKB/Swiss-Prot;Acc:Q9SJ36]	-
AT2G23090	2870	2450	2794	2795	2658	2123	254.07	207.242	262.533	235.603	214.847	171.907	2737.89	2493.69	1.13093	0.484235	0.999944	-	2	9829450	9830434	-	604	protein_coding	Uncharacterized protein At2g23090 [Source:UniProtKB/Swiss-Prot;Acc:O64818]	-
AT5G57350	3011	3629	2976	2113	2166	1792	44.6843	51.4602	46.8774	29.8587	29.3498	24.3251	2408.44	2843.56	1.22537	0.440571	0.999944	AHA3	5	23230874	23236682	-	3603	protein_coding	Plasma membrane ATPase [Source:UniProtKB/TrEMBL;Acc:A0A178UHY0]	E1-E2_ATPase
AT5G01590	2188	2170	2498	2722	3191	2908	58.3501	55.296	70.7088	69.121	77.7005	70.935	2646.77	2540.58	0.876453	0.739827	0.999944	TIC56	5	224134	226926	+	2005	protein_coding	Protein TIC 56, chloroplastic [Source:UniProtKB/Swiss-Prot;Acc:Q7Y1W1]	-
AT2G13560	2917	2514	2465	2574	2751	2439	69.3206	57.0862	62.177	58.2455	59.6924	53.0164	2710.88	2494.03	1.07772	0.379718	0.999944	NAD-ME1	2	5649928	5655320	+	2250	protein_coding	NAD-dependent malic enzyme 1, mitochondrial [Source:UniProtKB/Swiss-Prot;Acc:Q9SIU0]	Malic_M
AT3G19720	2722	2812	3498	2396	2645	1586	50.6067	49.9546	69.0281	42.4164	44.9002	26.9709	2552.18	2700.78	1.23458	0.796492	0.999944	ARC5	3	6850358	6855590	-	2876	protein_coding	Dynamin-like protein ARC5 [Source:UniProtKB/Swiss-Prot;Acc:Q84N64]	-
AT1G08450	3136	2555	1819	2188	2208	3749	102.12	79.4999	62.8716	67.8439	65.6504	111.667	2489.2	2683.84	0.922461	0.69017	0.999944	CRT3	1	2667798	2671957	-	1642	protein_coding	Calreticulin-3 [Source:UniProtKB/Swiss-Prot;Acc:O04153]	-
AT1G22850	2691	3196	2740	2310	2622	2086	109.754	124.553	118.616	89.711	97.643	77.8202	2506.12	2707.56	1.1106	0.605122	0.999944	-	1	8080482	8082882	-	1311	protein_coding	At1g22850/F29G20_19 [Source:UniProtKB/TrEMBL;Acc:O23137]	-
AT3G17510	2851	3650	2466	2370	1957	2341	51.2929	62.747	47.0912	40.6009	32.1479	38.5242	2371.93	2836.99	1.0856	0.302225	0.999944	CIPK1	3	5988924	5993001	-	2972	protein_coding	CBL-interacting serine/threonine-protein kinase 1 [Source:UniProtKB/Swiss-Prot;Acc:Q8RWC9]	Pkinase
AT3G63540	2880	2189	3168	2802	2773	1780	132.41	96.1645	154.597	122.666	116.408	74.855	2779.75	2436.53	1.20897	0.481024	0.999944	-	3	23458642	23459804	-	1163	protein_coding	Mog1/PsbP/DUF1795-like photosystem II reaction center PsbP family protein [Source:TAIR;Acc:AT3G63540]	-
AT4G24520	2568	2869	2419	2518	2364	2841	49.41	52.7461	49.4018	46.1321	41.5308	49.9992	2450.9	2720.43	0.956124	0.213296	0.999944	ATR1	4	12662561	12667262	-	2779	protein_coding	NADPH--cytochrome P450 reductase [Source:UniProtKB/TrEMBL;Acc:A0A178UWR2]	NAD_binding_1
AT3G07160	2507	2532	2259	2639	2857	2773	21.6068	20.8517	20.6652	21.6573	22.4828	21.8604	2624.41	2529.83	0.956204	0.57979	0.999944	ATGSL10	3	2264862	2279916	-	6204	protein_coding	Glucan synthase-like 10 [Source:UniProtKB/TrEMBL;Acc:A0A178V7F9]	-
AT5G48790	2834	2919	2836	2186	2482	2304	114.451	112.641	121.566	84.0618	91.5219	85.1089	2470.72	2720.16	1.08992	0.491716	0.999944	-	5	19779860	19782066	-	1324	protein_coding	AT5g48790/K24G6_12 [Source:UniProtKB/TrEMBL;Acc:Q94F50]	-
AT3G44010	2032	1911	2152	3210	3245	3003	131.698	118.347	148.042	198.101	192.031	178.025	2769.93	2358.99	0.830368	0.315763	0.999944	RPS29C	3	15799481	15801227	-	825	protein_coding	Ribosomal protein S14p/S29e family protein [Source:UniProtKB/TrEMBL;Acc:A0A178VAH5]	-
AT1G27450	2300	2399	2077	2828	2952	2996	78.1822	77.9202	74.9382	91.535	91.6218	93.1523	2644.95	2489.82	0.885186	0.561279	0.999944	APT1	1	9531809	9534141	+	1573	protein_coding	Adenine phosphoribosyl transferase 1 [Source:UniProtKB/TrEMBL;Acc:F4HSX1]	Pribosyltran
AT5G04430	2345	2169	2230	2846	3033	2923	76.0842	67.2436	76.7968	87.9253	89.8517	86.7466	2691.78	2447.11	0.904314	0.372099	0.999944	BTR1	5	1250248	1253953	-	1648	protein_coding	binding to TOMV RNA 1L (long form) [Source:TAIR;Acc:AT5G04430]	KH_1
AT1G76010	2296	2336	2443	2899	2946	2625	67.6773	65.7937	76.4331	81.3668	79.2879	70.7738	2664.95	2486.01	0.941843	0.463251	0.999944	-	1	28528059	28531771	-	1814	protein_coding	Alba DNA/RNA-binding protein [Source:UniProtKB/TrEMBL;Acc:Q93VA8]	-
AT3G04910	3051	2613	2959	2201	2403	2317	56.1185	45.9244	57.769	38.5488	40.3571	38.9818	2525.47	2668.57	1.11952	0.722804	0.999944	WNK1	3	1354536	1358235	+	2907	protein_coding	Serine/threonine-protein kinase WNK1 [Source:UniProtKB/Swiss-Prot;Acc:Q9CAV6]	Pkinase
AT5G38660	2848	2984	2650	2531	2619	1905	52.6745	52.7351	52.0227	44.5739	44.2281	32.2276	2631.59	2548.05	1.17465	0.835779	0.999944	APE1	5	15470900	15476553	-	2891	protein_coding	Acclimation of photosynthesis to environment [Source:UniProtKB/TrEMBL;Acc:A0A219HZL6]	-
AT4G11830	2532	2686	2590	2621	2610	2488	28.6652	29.0561	31.1227	28.2544	26.9795	25.764	2549.53	2611.64	1.00761	0.78141	0.999944	PLDGAMMA2	4	7115681	7121919	-	4723	protein_coding	Phospholipase D gamma 2 [Source:UniProtKB/Swiss-Prot;Acc:Q9T051]	C2
AT5G03040	2989	2348	2513	2582	2762	2301	66.3159	49.7771	59.1794	54.5476	55.9523	46.6961	2741.72	2413.56	1.11361	0.244872	0.999944	iqd2	5	709948	713133	-	2410	protein_coding	AT5g03040/F15A17_70 [Source:UniProtKB/TrEMBL;Acc:Q93ZH7]	-
AT3G44480	2574	2976	2312	2536	2427	2662	24.9106	27.5201	23.7493	23.3697	21.4461	23.5644	2478.65	2660.21	0.9854	0.44143	0.999944	RPP1	3	16090460	16096477	-	5525	protein_coding	Disease resistance protein (TIR-NBS-LRR class) family [Source:UniProtKB/TrEMBL;Acc:A0A1I9LP82]	TIR
AT5G19220	2741	2871	2759	2436	2699	1978	84.6194	84.6904	90.4064	71.6087	76.0793	55.8546	2588.79	2573.68	1.14168	0.967955	0.999944	ADG2	5	6463824	6466831	-	1732	protein_coding	Glucose-1-phosphate adenylyltransferase large subunit 1, chloroplastic [Source:UniProtKB/Swiss-Prot;Acc:P55229]	-
AT5G57040	3001	3538	3044	2019	2236	1646	186.368	209.944	200.649	119.39	126.789	93.4991	2396.19	2792.53	1.26084	0.501657	0.999944	-	5	23083898	23085246	-	861	protein_coding	At5g57040 [Source:UniProtKB/TrEMBL;Acc:Q9LTR8]	Glyoxalase
AT5G28750	2726	2424	2765	2596	2797	2173	219.847	186.796	236.688	199.355	205.963	160.298	2666.82	2490.29	1.09847	0.581581	0.999944	TATA	5	10783974	10785728	-	663	protein_coding	Sec-independent protein translocase protein TATA, chloroplastic [Source:UniProtKB/Swiss-Prot;Acc:Q9LKU2]	-
AT5G42100	2473	2239	2175	3003	2891	2650	52.7657	45.648	49.2576	61.0113	56.322	51.7185	2742.64	2364.13	0.969978	0.0800451	0.999944	ATBG_PPAP	5	16829113	16831618	-	2506	protein_coding	Glucan endo-1,3-beta-glucosidase 10 [Source:UniProtKB/Swiss-Prot;Acc:Q9FHX5]	Glyco_hydro_17
AT2G20610	2973	3245	2186	2125	2156	2735	84.827	88.4696	66.2027	57.7332	56.1682	71.3787	2396.15	2725.59	1.03624	0.397637	0.999944	SUR1	2	8877887	8880440	-	1874	protein_coding	S-alkyl-thiohydroximate lyase SUR1 [Source:UniProtKB/Swiss-Prot;Acc:Q9SIV0]	Aminotran_1_2
AT4G16490	2927	2648	2646	2530	2519	2148	67.2855	58.1644	64.5618	55.3793	52.8725	45.1653	2627.03	2512.6	1.13439	0.734767	0.999944	-	4	9293543	9296089	-	2326	protein_coding	ARM repeat superfamily protein [Source:UniProtKB/TrEMBL;Acc:F4JMH0]	Arm
AT3G54900	2689	2877	2679	2356	2519	2296	129.766	132.663	137.223	108.261	110.994	101.347	2488.15	2646.5	1.06862	0.607504	0.999944	GRXS14	3	20341357	20342464	-	1108	protein_coding	Monothiol glutaredoxin-S14, chloroplastic [Source:UniProtKB/Swiss-Prot;Acc:Q84Y95]	-
AT5G54160	2746	2828	2307	2478	2729	2315	98.0816	96.5176	87.4623	84.2783	89.0006	75.6328	2613.69	2500.54	1.07415	0.666167	0.999944	OMT1	5	21981902	21984399	+	1497	protein_coding	Flavone 3'-O-methyltransferase 1 [Source:UniProtKB/Swiss-Prot;Acc:Q9FK25]	-
AT3G04790	2544	2406	2647	2660	2806	2331	137.124	123.918	151.439	136.523	138.098	114.924	2628	2491	1.03797	0.599667	0.999944	RPI3	3	1313297	1314288	+	992	protein_coding	EMB3119 [Source:UniProtKB/TrEMBL;Acc:A0A178V804]	Rib_5-P_isom_A
AT5G46420	2341	2653	2647	2492	2760	2499	46.4981	50.3513	55.8051	47.1313	50.0547	45.4017	2488.68	2625.06	0.971635	0.554758	0.999944	-	5	18829436	18833060	+	2692	protein_coding	16S rRNA processing protein RimM family [Source:UniProtKB/TrEMBL;Acc:Q9FHG3]	RimM
AT4G28660	2357	2457	2617	2856	2856	2236	127.818	127.314	150.634	147.475	141.414	110.911	2643.58	2466.92	1.02289	0.536255	0.999944	PSB28	4	14149849	14151163	+	986	protein_coding	Photosystem II reaction center Psb28 protein [Source:UniProtKB/TrEMBL;Acc:F4JM05]	-
AT1G66980	2613	2859	2540	2198	2657	2507	34.32	35.8808	35.4102	27.4893	31.8641	30.1185	2453.59	2656.23	1.01799	0.445541	0.999944	SNC4	1	24997223	25002239	-	4071	protein_coding	suppressor of npr1-1 constitutive 4 [Source:TAIR;Acc:AT1G66980]	Pkinase_Tyr
AT5G42020	2167	1855	1845	2896	3103	3496	42.5052	34.767	38.4119	54.089	55.5734	62.7229	2668.91	2383.62	0.792287	0.527714	0.999944	BIP	5	16807342	16810693	-	2726	protein_coding	Heat shock protein 70 (Hsp 70) family protein [Source:TAIR;Acc:AT5G42020]	HSP70
novel.36	2561	1990	2397	3163	3082	2169	115.169	85.5106	114.415	135.442	126.55	89.2192	2885.32	2211.98	1.07215	0.0211199	0.999944	-	2	4005921	4008204	+	1189	-	-	-
AT2G15970	3028	3752	3014	1816	1761	1989	149.085	176.515	157.51	85.1378	79.1664	89.5748	2189.78	2959.86	1.18252	0.187231	0.999944	COR413PM1	2	6949851	6951192	+	1086	protein_coding	WCOR413-like protein [Source:UniProtKB/TrEMBL;Acc:A0A178VY40]	-
AT4G03560	3083	2705	2626	2295	2263	2359	58.5604	49.095	52.9434	41.5088	39.248	40.9855	2523.3	2590.43	1.11625	0.855168	0.999944	TPC1	4	1579929	1585980	+	2815	protein_coding	AT4G03560 protein [Source:UniProtKB/TrEMBL;Acc:B9DFD5]	Ion_trans
AT4G30530	3432	3376	2348	1787	2095	2281	151.036	141.963	109.677	74.8832	84.182	91.8184	2424.18	2684.95	1.17742	0.626254	0.999944	GGP1	4	14920376	14922519	+	1215	protein_coding	GGP1 [Source:UniProtKB/TrEMBL;Acc:A0A178V143]	GATase
AT2G14560	2989	1997	2723	1728	2627	3241	71.6045	45.7123	69.2387	39.4172	57.4615	71.0175	2419.56	2670.66	0.964847	0.600808	0.999944	LURP1	2	6213617	6215932	+	2232	protein_coding	Protein of unknown function (DUF567) [Source:TAIR;Acc:AT2G14560]	-
AT4G16380	2757	2605	2281	2391	2851	2404	72.5474	65.4987	63.7084	59.909	68.4991	57.8617	2627.3	2445.74	1.0595	0.438759	0.999944	-	4	9254203	9256234	+	2032	protein_coding	Heavy metal transport/detoxification superfamily protein [Source:TAIR;Acc:AT4G16380]	-
AT1G63940	2213	2497	2378	2803	2801	2583	51.0257	55.0132	58.1978	61.5402	58.969	54.4759	2559.4	2501.99	0.932857	0.79442	0.999944	MDAR5	1	23729875	23733974	+	2319	protein_coding	MDAR6 [Source:UniProtKB/TrEMBL;Acc:A0A178WFH3]	Pyr_redox_2
AT1G58080	2520	2610	2444	2567	2758	2370	77.707	76.9024	79.9921	75.3725	77.6527	66.8467	2574.2	2496.21	1.02665	0.714349	0.999944	HISN1A	1	21504314	21507679	-	1734	protein_coding	HISN1A [Source:UniProtKB/TrEMBL;Acc:A0A178WM39]	-
AT1G79830	2490	2728	2286	2445	2485	2835	34.7987	36.4291	33.9099	32.5365	31.7097	36.2401	2438.16	2623.63	0.943646	0.316163	0.999944	GC5	1	30027569	30033907	-	3826	protein_coding	Golgin Putative 5 [Source:UniProtKB/TrEMBL;Acc:F4HQB9]	-
AT5G20020	2021	2489	2147	2671	2866	3043	88.8672	104.578	100.206	111.835	115.068	122.391	2470.53	2559.76	0.822264	0.75598	0.999944	RAN2	5	6762569	6764683	+	1216	protein_coding	GTP-binding nuclear protein [Source:UniProtKB/TrEMBL;Acc:A0A178UQ77]	Ras
AT1G12520	2334	2321	1894	3360	2392	2917	87.5165	83.1581	75.3799	119.965	81.8942	100.046	2655.02	2372.5	0.903164	0.430993	0.999944	CCS	1	4267074	4268982	-	1426	protein_coding	Copper chaperone for superoxide dismutase, chloroplastic/cytosolic [Source:UniProtKB/Swiss-Prot;Acc:Q9LD47]	HMA
AT2G17930	2367	2729	2143	2528	2545	2877	10.4442	11.5059	10.0366	10.6214	10.2534	11.6115	2441.88	2584.95	0.915258	0.47606	0.999944	-	2	7784288	7802604	-	12118	protein_coding	Phosphatidylinositol 3-and 4-kinase family protein with FAT domain-containing protein [Source:UniProtKB/TrEMBL;Acc:F4IPJ1]	PI3_PI4_kinase
AT1G33240	2949	2618	2219	2608	2398	2393	47.8115	40.5572	38.1858	40.2618	35.4985	35.4873	2622.14	2423.91	1.09073	0.475543	0.999944	AT-GTL1	1	12051361	12054753	-	3298	protein_coding	GT-2-like 1 [Source:TAIR;Acc:AT1G33240]	-
AT3G07460	2824	2187	2676	2685	2461	2342	110.947	82.0993	111.589	100.444	88.2805	84.1607	2624.15	2433.06	1.08128	0.548051	0.999944	-	3	2384375	2385982	-	1361	protein_coding	Protein of unknown function, DUF538 [Source:TAIR;Acc:AT3G07460]	-
AT2G40840	2784	3304	2698	1810	2475	2097	43.6667	49.5178	44.9169	27.0326	35.4454	30.0851	2328.15	2731.19	1.12307	0.36954	0.999944	DPE2	2	17044932	17051062	+	3409	protein_coding	4-alpha-glucanotransferase DPE2 [Source:UniProtKB/Swiss-Prot;Acc:Q8RXD9]	-
AT1G04480	2057	1909	2199	3001	3185	2796	133.805	118.654	151.827	185.879	189.169	166.359	2691.22	2310.36	0.866697	0.290639	0.999944	RPL23A	1	1215925	1217471	+	822	protein_coding	60S ribosomal protein L23 [Source:UniProtKB/Swiss-Prot;Acc:P49690]	-
AT1G30580	2314	2351	2035	2687	2930	2821	75.1696	72.9746	70.1665	83.114	86.9059	83.8212	2596.67	2403.64	0.91396	0.40908	0.999944	YchF1	1	10831673	10835635	-	1646	protein_coding	Obg-like ATPase 1 [Source:UniProtKB/TrEMBL;Acc:A0A178WF69]	-
AT1G19670	3936	3171	1754	2000	2440	1814	144.744	111.424	68.4637	70.0329	81.9288	61.0174	2775.72	2253.7	1.33642	0.369538	0.999944	CLH1	1	6803486	6805092	-	1454	protein_coding	Chlorophyllase-1 [Source:UniProtKB/Swiss-Prot;Acc:O22527]	-
AT1G35580	2422	2105	2097	2882	2725	2882	47.717	39.627	43.8514	54.0655	49.0194	51.9356	2633.31	2364.61	0.92448	0.308725	0.999944	CINV1	1	13122082	13125328	-	2714	protein_coding	Alkaline/neutral invertase CINV1 [Source:UniProtKB/Swiss-Prot;Acc:Q9LQF2]	-
AT3G02830	2530	2785	2389	2662	2590	2146	73.0052	76.7889	73.1705	73.1424	68.2395	56.6415	2555.99	2463.16	1.07149	0.737526	0.999944	ZFN1	3	613772	616145	+	1853	protein_coding	Zinc finger CCCH domain-containing protein 33 [Source:UniProtKB/Swiss-Prot;Acc:Q8GXX7]	zf-CCCH
AT1G65980	2226	3149	2161	2407	2477	2677	89.8293	121.424	92.5623	92.4904	91.2686	98.8128	2332.38	2666.66	0.919877	0.191191	0.999944	PRXIIB	1	24559253	24560980	-	1325	protein_coding	Peroxiredoxin-2B [Source:UniProtKB/Swiss-Prot;Acc:Q9XEX2]	-
AT5G61170	1952	1569	2124	3082	3406	2938	113.449	87.1332	131.027	170.562	180.746	156.187	2751.05	2215.89	0.822428	0.252637	0.999944	RPS19C	5	24611032	24612564	+	920	protein_coding	40S ribosomal protein S19-3 [Source:UniProtKB/Swiss-Prot;Acc:Q9FNP8]	-
AT3G60240	2441	2445	2171	2537	2735	2724	23.3948	22.3909	22.0851	23.1526	23.9338	23.8798	2529.97	2453.68	0.952361	0.655003	0.999944	EIF4G	3	22261648	22268496	+	5579	protein_coding	Eukaryotic translation initiation factor 4G [Source:UniProtKB/Swiss-Prot;Acc:Q76E23]	-
AT1G04420	2428	2347	2642	2641	2801	2189	84.3565	77.9154	97.4293	87.3708	88.8558	69.5645	2580.3	2425.1	1.045	0.584818	0.999944	-	1	1191519	1193884	+	1539	protein_coding	NAD(P)-linked oxidoreductase superfamily protein [Source:UniProtKB/TrEMBL;Acc:Q8VZ23]	Aldo_ket_red
AT1G48410	2274	2139	1975	2731	3096	2824	33.4039	30.0233	30.7936	38.1994	41.5251	37.9441	2649.47	2312.98	0.905926	0.226238	0.999944	AGO1	1	17885633	17892632	-	3640	protein_coding	ICU9 [Source:UniProtKB/TrEMBL;Acc:A0A178WL72]	Piwi
AT3G55330	2309	2702	2408	2656	2652	2304	112.034	125.272	124.014	122.711	117.491	102.254	2497.47	2492.54	1.00094	0.982083	0.999944	PPL1	3	20513739	20515392	-	1102	protein_coding	PPL1 [Source:UniProtKB/TrEMBL;Acc:A0A178VEI8]	-
AT4G04890	2425	2098	2376	656	710	766	36.1383	29.8746	37.5828	6.68877	7.18747	7.7034	2555.6	2427.68	1.50048	0.601759	0.999944	PDF2	4	2476390	2482447	-	3588	protein_coding	Homeobox-leucine zipper protein PROTODERMAL FACTOR 2 [Source:UniProtKB/Swiss-Prot;Acc:Q93V99]	START
AT4G00730	2660	2607	2431	2565	2664	2072	40.7652	38.1759	39.5439	37.4303	37.2773	29.0449	2592.18	2396.7	1.10849	0.489258	0.999944	ANL2	4	299261	304612	-	3489	protein_coding	Homeobox-leucine zipper protein ANTHOCYANINLESS 2 [Source:UniProtKB/Swiss-Prot;Acc:Q0WV12]	START
AT1G04430	2941	2015	2427	2629	2485	2499	53.3428	34.9218	46.7237	45.4046	41.1538	41.4591	2653.59	2335	1.07073	0.294278	0.999944	-	1	1197956	1201579	+	2948	protein_coding	Probable methyltransferase PMT8 [Source:UniProtKB/Swiss-Prot;Acc:Q940J9]	-
AT1G04080	2285	2481	2227	2485	2842	2662	32.5896	33.8112	33.7132	33.7479	37.0101	34.7275	2492.88	2466.45	0.933678	0.886748	0.999944	PRP39	1	1051312	1056827	+	3749	protein_coding	Tetratricopeptide repeat (TPR)-like superfamily protein [Source:UniProtKB/TrEMBL;Acc:F4I448]	-
AT2G24280	2513	3208	2446	2107	2340	2356	34.1213	41.6205	35.2514	27.2411	29.0102	29.2604	2289.8	2689.11	1.02802	0.207716	0.999944	-	2	10332483	10337170	+	3938	protein_coding	Alpha/beta-Hydrolases superfamily protein [Source:UniProtKB/TrEMBL;Acc:Q93Z34]	Peptidase_S28
AT4G32150	2870	3294	2438	2098	1915	2347	112.589	123.474	101.516	78.3693	68.5937	84.2166	2276.17	2711.63	1.08737	0.297024	0.999944	VAMP711	4	15525979	15527926	-	1363	protein_coding	Vesicle-associated membrane protein 711 [Source:UniProtKB/Swiss-Prot;Acc:O49377]	-
AT1G06430	2855	3643	2679	2012	2102	1666	52.6401	64.1815	52.4288	35.3237	35.3872	28.0969	2301.58	2700.06	1.23393	0.469717	0.999944	FTSH8	1	1960031	1963189	-	2900	protein_coding	ATP-dependent zinc metalloprotease FTSH 8, chloroplastic [Source:UniProtKB/Swiss-Prot;Acc:Q8W585]	AAA
AT1G53310	2442	2579	2205	2237	2669	2818	36.5444	36.878	35.0244	31.8764	36.4692	38.5735	2411.31	2539.72	0.937805	0.532327	0.999944	PPC1	1	19883935	19888413	-	3573	protein_coding	Phosphoenolpyruvate carboxylase 1 [Source:UniProtKB/Swiss-Prot;Acc:Q9MAH0]	-
AT2G28950	2419	1469	2109	3000	3188	2758	81.3481	47.2034	75.2791	96.064	97.8887	84.8355	2816.37	2120.9	0.943042	0.087203	0.999944	EXPA6	2	12431338	12433796	-	1590	protein_coding	Expansin [Source:UniProtKB/TrEMBL;Acc:A0A178VZL6]	-
AT4G38510	2446	2746	2095	2327	2449	2854	64.1113	68.7732	58.284	58.0768	58.6097	68.4234	2373.06	2565.78	0.933002	0.38058	0.999944	-	4	18010812	18015173	-	2040	protein_coding	ATPase, V1 complex, subunit B protein [Source:UniProtKB/TrEMBL;Acc:F4JTQ0]	ATP-synt_ab
AT5G06600	2592	2656	2262	2364	2467	2557	31.0539	30.4053	28.7648	26.9685	26.9869	28.0211	2441.06	2503.71	1.0059	0.760564	0.999944	UBP12	5	2019084	2028116	-	4463	protein_coding	Ubiquitin carboxyl-terminal hydrolase 12 [Source:UniProtKB/Swiss-Prot;Acc:Q9FPT1]	UCH
AT2G46450	2304	2937	2012	2524	2649	2467	35.8749	43.6971	33.2524	37.4219	37.6611	35.1358	2451.57	2476.48	0.970313	0.922269	0.999944	CNGC12	2	19065536	19069569	+	3434	protein_coding	Probable cyclic nucleotide-gated ion channel 12 [Source:UniProtKB/Swiss-Prot;Acc:Q8GWD2]	Ion_trans
AT4G22220	2645	2591	2750	2312	2350	2240	138.519	129.655	152.863	115.292	112.371	107.301	2405.51	2560.79	1.07218	0.623921	0.999944	ISU1	4	11759103	11761057	-	1021	protein_coding	Iron-sulfur cluster assembly protein [Source:UniProtKB/TrEMBL;Acc:A0A178UZH3]	-
AT5G13980	2134	2261	2328	2556	2727	2878	33.1699	33.5808	38.4078	37.8302	38.7024	40.9179	2428.07	2498.98	0.870104	0.767892	0.999944	-	5	4508406	4514666	+	3440	protein_coding	Probable alpha-mannosidase At5g13980 [Source:UniProtKB/Swiss-Prot;Acc:Q8LPJ3]	-
AT3G55610	2350	3384	2294	2260	2248	2338	45.1344	62.1026	46.7648	41.331	39.422	41.073	2254.95	2685.8	1.00222	0.186031	0.999944	P5CSB	3	20624020	20629295	-	2784	protein_coding	Delta-1-pyrroline-5-carboxylate synthase [Source:UniProtKB/TrEMBL;Acc:A0A178VF78]	AA_kinase
AT1G74920	2456	2763	2349	2333	2370	2601	67.4137	72.4671	68.4367	60.9765	59.3978	65.3028	2353.65	2584.5	0.975088	0.247865	0.999944	ALDH10A8	1	28138997	28142837	-	1948	protein_coding	ALDH10A8 [Source:UniProtKB/TrEMBL;Acc:A0A178W4Y2]	Aldedh
AT3G25660	2181	2137	2424	2742	3088	2296	55.7712	52.2155	65.7921	66.7651	72.0999	53.703	2618.56	2310.13	0.977684	0.282981	0.999944	GATA	3	9339342	9342223	-	2091	protein_coding	Glutamyl-tRNA(Gln) amidotransferase subunit A, chloroplastic/mitochondrial [Source:UniProtKB/Swiss-Prot;Acc:Q9LI77]	Amidase
AT4G15530	3354	4743	2303	1362	1571	1535	48.8659	66.0292	35.6142	18.895	20.8988	20.4561	2093.52	2883.14	1.33945	0.323353	0.999944	PPDK	4	8864615	8870979	-	3670	protein_coding	Pyruvate, phosphate dikinase 1, chloroplastic [Source:UniProtKB/Swiss-Prot;Acc:O23404]	-
AT5G10860	2537	3029	2362	2282	2217	2430	123.771	141.201	122.311	106.009	98.7567	108.437	2316.75	2622.88	1.01871	0.278566	0.999944	CBSX3	5	3428842	3430492	-	1096	protein_coding	CBSX3 [Source:UniProtKB/TrEMBL;Acc:A0A178UNP9]	CBS
AT4G14030	2792	2638	2504	2425	2421	2076	77.4716	69.9426	73.7476	64.0717	61.3373	52.6898	2515.4	2434.81	1.12869	0.801617	0.999944	SBP1	4	8097842	8100340	-	1927	protein_coding	Selenium-binding protein 1 [Source:UniProtKB/Swiss-Prot;Acc:O23264]	-
AT5G53170	2608	2617	2334	2420	2462	2412	49.3276	47.2962	46.8565	43.5839	42.5181	41.7284	2463.34	2471.56	1.03393	0.970009	0.999944	FTSH11	5	21562718	21568023	-	2827	protein_coding	ATP-dependent zinc metalloprotease FTSH 11, chloroplastic/mitochondrial [Source:UniProtKB/Swiss-Prot;Acc:Q9FGM0]	AAA
AT3G49680	2446	2676	2397	2315	2565	2450	74.6076	77.9925	77.6035	67.2366	71.4359	68.3542	2405.57	2525.91	0.99929	0.557128	0.999944	BCAT3	3	18422542	18425758	+	1753	protein_coding	Branched-chain-amino-acid aminotransferase 3, chloroplastic [Source:UniProtKB/Swiss-Prot;Acc:Q9M401]	-
AT5G53370	2901	2762	1996	2541	1932	2694	73.9351	67.2616	53.9946	61.6645	44.9586	62.8019	2437.3	2484.54	1.03215	0.897295	0.999944	ATPMEPCRF	5	21649532	21651713	-	2098	protein_coding	pectin methylesterase PCR fragment F [Source:TAIR;Acc:AT5G53370]	-
AT5G59320	3161	7442	3195	309	195	521	219.789	494.438	235.798	20.4583	12.38	33.1354	1249.95	3777.01	1.78299	0.260999	0.999944	LTP3	5	23928954	23929816	+	769	protein_coding	Non-specific lipid-transfer protein 3 [Source:UniProtKB/Swiss-Prot;Acc:Q9LLR7]	-
AT1G55960	2870	3103	2441	2541	1937	1928	80.1349	82.7869	72.3426	67.5573	49.3824	49.2401	2428.2	2518.09	1.17277	0.840244	0.999944	-	1	20927643	20930209	-	1915	protein_coding	Polyketide cyclase/dehydrase and lipid transport superfamily protein [Source:UniProtKB/TrEMBL;Acc:Q93YV2]	START
AT3G27820	2750	3386	2522	1951	2282	1914	74.3011	87.4158	72.326	50.1935	56.2965	47.3017	2302.02	2636.29	1.15739	0.461688	0.999944	MDAR4	3	10315010	10318154	+	1979	protein_coding	MDAR4 [Source:UniProtKB/TrEMBL;Acc:A0A178VES2]	Pyr_redox_2
AT1G15740	2776	3031	2251	2369	2075	2299	64.6763	67.4764	55.6657	52.5556	44.1415	48.9933	2382.87	2541.78	1.08188	0.649164	0.999944	-	1	5410908	5414919	+	2295	protein_coding	Leucine-rich repeat family protein [Source:UniProtKB/TrEMBL;Acc:Q8H1Q4]	-
AT4G22570	2983	3230	2297	1930	2154	2207	139.18	144.001	113.755	85.7451	91.764	94.1886	2335.09	2595.05	1.13085	0.54568	0.999944	APT3	4	11882066	11885533	-	1146	protein_coding	Adenine phosphoribosyltransferase 3 [Source:UniProtKB/Swiss-Prot;Acc:Q9SUW2]	Pribosyltran
AT5G19590	2750	2719	2302	2222	2306	2498	90.0992	85.1212	80.0535	69.3203	68.9843	74.8605	2398.33	2520.46	1.04174	0.655241	0.999944	-	5	6610428	6612162	-	1632	protein_coding	At5g19590 [Source:UniProtKB/TrEMBL;Acc:Q8GUJ9]	-
AT3G28710	2526	2858	2388	2201	2165	2650	87.4772	94.5722	87.7773	72.5787	68.4576	83.942	2270.1	2645.39	0.979187	0.133475	0.999944	VHA-D1	3	10772871	10775809	-	1544	protein_coding	V-type proton ATPase subunit d1 [Source:UniProtKB/Swiss-Prot;Acc:Q9LJI5]	-
AT1G06410	2684	2170	2264	2530	2789	2331	38.9557	30.0946	34.878	34.9653	36.9607	30.9459	2628.24	2273.57	1.06124	0.0867386	0.999944	TPS7	1	1954674	1958866	+	3684	protein_coding	TPS7 [Source:UniProtKB/TrEMBL;Acc:A0A178WH64]	-
AT4G39260	2771	2548	2692	1750	2754	2250	134.086	117.811	138.264	80.6329	121.678	99.5866	2391.66	2528.62	1.09045	0.73345	0.999944	RBG8	4	18273829	18275216	-	1105	protein_coding	GRP8 [Source:UniProtKB/TrEMBL;Acc:A0A384L218]	RRM_1
AT4G37980	2726	4449	3348	1189	1876	1173	80.0872	124.893	104.402	33.2619	50.3237	31.5215	1916.61	3054.17	1.36623	0.158489	0.999944	CAD7	4	17852441	17854608	+	1820	protein_coding	ELI3-1 [Source:UniProtKB/TrEMBL;Acc:A0A178V3X8]	ADH_N
AT3G11700	2976	2372	2149	2528	2452	2276	73.2625	55.7961	56.1528	59.2589	55.1153	51.2499	2622.18	2280.67	1.11646	0.19574	0.999944	FLA18	3	3698658	3701514	+	2172	protein_coding	FLA18 [Source:UniProtKB/TrEMBL;Acc:A0A178VEM3]	-
AT2G39580	2311	2776	2259	2367	2542	2483	23.0883	26.5004	23.955	22.5174	23.1884	22.6904	2368.93	2518.78	0.968823	0.4411	0.999944	-	2	16510273	16517200	+	5352	protein_coding	CONTAINS InterPro DOMAIN/s: Putative zinc-finger domain (InterPro:IPR019607); Ha. [Source:TAIR;Acc:AT2G39580]	-
AT2G44120	1803	1786	1840	2925	3073	3311	51.2798	48.5369	55.5463	79.2144	79.8024	86.1355	2543.76	2300.89	0.736037	0.602074	0.999944	-	2	18248830	18251156	-	1880	protein_coding	Ribosomal protein L30/L7 family protein [Source:UniProtKB/TrEMBL;Acc:F4IT48]	-
AT2G25900	2432	2366	2511	2684	2608	2130	70.9043	65.9119	77.7039	74.5109	69.4256	56.8017	2535.14	2364.94	1.05758	0.52211	0.999944	ATCTH	2	11041331	11043256	+	1834	protein_coding	Zinc finger CCCH domain-containing protein 23 [Source:UniProtKB/Swiss-Prot;Acc:O82307]	-
AT4G16660	2232	2242	1861	2400	2571	3425	35.0498	33.6409	31.0188	35.8864	36.8635	49.1954	2361.68	2494.33	0.814034	0.700862	0.999944	-	4	9376699	9381507	+	3405	protein_coding	heat shock protein 70 (Hsp 70) family protein [Source:TAIR;Acc:AT4G16660]	HSP70
AT3G10420	2872	3347	2499	2046	2249	1709	55.1599	61.4236	50.9439	37.4173	39.4395	30.023	2364.74	2550.56	1.22544	0.707275	0.999944	SPD1	3	3238996	3242599	+	2784	protein_coding	P-loop containing nucleoside triphosphate hydrolases superfamily protein [Source:UniProtKB/TrEMBL;Acc:F4J3R7]	-
AT1G74060	2063	1886	2172	2903	2931	2766	66.6112	58.1876	74.438	89.2531	86.4105	81.6907	2581.39	2283.5	0.872647	0.367251	0.999944	RPL6B	1	27849217	27851437	-	1656	protein_coding	60S ribosomal protein L6-2 [Source:UniProtKB/Swiss-Prot;Acc:Q9C9C6]	-
AT3G58730	2546	2670	2475	2292	2311	2415	100.691	100.898	103.895	86.3126	83.4516	87.3617	2352.65	2541.41	1.02294	0.43962	0.999944	VHA-D	3	21718188	21720053	-	1352	protein_coding	V-type proton ATPase subunit D [Source:UniProtKB/Swiss-Prot;Acc:Q9XGM1]	ATP-synt_D
AT4G14210	2470	2887	2376	2474	2415	2072	54.7102	61.1024	55.8604	52.1794	48.8417	41.9791	2418.79	2468.66	1.07631	0.869527	0.999944	PDS	4	8190190	8195320	-	2414	protein_coding	15-cis-phytoene desaturase, chloroplastic/chromoplastic [Source:UniProtKB/Swiss-Prot;Acc:Q07356]	Amino_oxidase
AT4G38680	2316	1256	2519	3243	3110	2234	71.4164	37.0075	82.4469	95.2213	87.5634	63.0108	2836.04	2035.7	1.01566	0.101674	0.999944	CSP2	4	18071449	18073182	-	1734	protein_coding	GRP2 [Source:UniProtKB/TrEMBL;Acc:A0A178UYV3]	CSD
AT1G04400	2555	2727	2507	2293	2343	2219	50.0789	51.0728	52.1561	42.7953	41.9314	39.7826	2366.13	2510.16	1.06123	0.608431	0.999944	CRY2	1	1185512	1188696	-	2728	protein_coding	Cryptochrome-2 [Source:UniProtKB/Swiss-Prot;Acc:Q96524]	-
AT1G19150	2608	2183	2932	2695	2688	1515	120.008	95.9834	143.203	118.083	112.937	63.7657	2624.42	2264.99	1.23589	0.451577	0.999944	LHCA6	1	6612630	6613972	+	1162	protein_coding	Photosystem I chlorophyll a/b-binding protein 6, chloroplastic [Source:UniProtKB/Swiss-Prot;Acc:Q8LCQ4]	-
AT4G29900	3318	2437	1839	2245	2271	2500	41.2972	28.9828	24.2948	26.6065	25.8086	28.4614	2590.28	2259.33	1.12294	0.377455	0.999944	ACA10	4	14610883	14619685	-	4296	protein_coding	Calcium-transporting ATPase 10, plasma membrane-type [Source:UniProtKB/Swiss-Prot;Acc:Q9SZR1]	Cation_ATPase_C
AT4G12730	3066	1430	2426	2621	2544	2522	88.4242	39.4072	74.2636	71.977	66.9913	66.5298	2712.51	2149.57	1.08483	0.196946	0.999944	FLA2	4	7491227	7493080	-	1854	protein_coding	Fasciclin-like arabinogalactan protein 2 [Source:UniProtKB/Swiss-Prot;Acc:Q9SU13]	-
AT3G13040	2554	3192	2345	2209	2193	2099	59.0666	70.5381	57.5639	48.6457	46.3086	44.4023	2291.15	2566.1	1.08521	0.441155	0.999944	PHL6	3	4172137	4175457	-	2312	protein_coding	Myb family transcription factor PHL6 [Source:UniProtKB/Swiss-Prot;Acc:Q949U2]	Myb_DNA-binding
AT1G29670	3393	2541	2723	2030	1782	2114	121.76	87.1299	103.719	69.3659	58.3892	69.3904	2392.04	2494.85	1.20548	0.840415	0.999944	-	1	10375599	10377871	+	1490	protein_coding	GDSL-like Lipase/Acylhydrolase superfamily protein [Source:TAIR;Acc:AT1G29670]	Lipase_GDSL
AT1G19450	2839	2190	2607	2664	2417	1857	71.6718	52.8283	69.8571	64.039	55.7137	42.8812	2608.61	2256.23	1.18435	0.335899	0.999944	-	1	6731411	6735024	-	2118	protein_coding	Sugar transporter ERD6-like 4 [Source:UniProtKB/Swiss-Prot;Acc:Q93YP9]	Sugar_tr
AT5G37360	2613	2946	2531	2190	2427	1846	106.168	114.374	109.152	84.7275	90.0379	68.6051	2378.72	2473.54	1.15091	0.806458	0.999944	-	5	14805213	14808275	-	1316	protein_coding	AT5g37360/MNJ8_150 [Source:UniProtKB/TrEMBL;Acc:Q93Z11]	-
AT2G16940	2223	2605	2323	2421	2677	2293	44.4848	49.8104	49.341	46.1312	48.9129	41.9709	2398.76	2426.15	0.986535	0.899818	0.999944	-	2	7342607	7347464	-	2672	protein_coding	Splicing factor, CC1-like protein [Source:UniProtKB/TrEMBL;Acc:F4ILE1]	RRM_1
AT3G14600	1618	1637	1730	3113	3050	3390	83.4273	80.6527	94.6809	152.84	143.593	159.883	2534.47	2236.61	0.678779	0.577837	0.999944	RPL18AC	3	4910629	4912289	+	1037	protein_coding	60S ribosomal protein L18a-3 [Source:UniProtKB/Swiss-Prot;Acc:Q9LUD4]	-
AT1G07140	2165	2188	2221	2614	2485	2862	76.3602	73.7389	83.1466	87.7895	80.0274	92.3318	2381.71	2430.88	0.878788	0.835687	0.999944	RANBP1A	1	2191679	2193836	-	1516	protein_coding	Ran-binding protein 1 homolog a [Source:UniProtKB/Swiss-Prot;Acc:Q9LMK7]	-
AT1G66240	2375	2924	2395	2032	2378	2431	153.928	181.081	164.758	125.402	140.724	144.116	2229.7	2600.73	0.989879	0.147338	0.999944	ATX1	1	24686114	24687417	-	825	protein_coding	homolog of anti-oxidant 1 [Source:TAIR;Acc:AT1G66240]	HMA
AT1G08930	3113	2239	1880	2420	2340	2527	79.8712	54.8915	51.1983	59.1227	54.8188	59.3046	2598.75	2217.71	1.09057	0.21996	0.999944	ERD6	1	2873300	2877270	+	2084	protein_coding	ERD6 [Source:UniProtKB/TrEMBL;Acc:A0A178W9Q9]	Sugar_tr
AT5G43760	3219	2296	2082	2218	2264	2437	77.6361	52.9121	53.2979	50.9369	49.8565	53.7614	2545.18	2281.88	1.12087	0.447945	0.999944	KCS20	5	17585523	17588733	+	2217	protein_coding	3-ketoacyl-CoA synthase [Source:UniProtKB/TrEMBL;Acc:A0A178UE45]	-
AT3G54360	2662	2922	2571	2067	2115	2176	75.3902	79.0728	77.285	55.741	54.6915	56.3686	2257.28	2584.1	1.08755	0.35327	0.999944	NCA1	3	20128127	20131968	-	1888	protein_coding	Protein NCA1 [Source:UniProtKB/Swiss-Prot;Acc:Q9M2V1]	-
AT1G66150	2788	2186	2506	2575	2434	2022	44.3672	33.2399	42.3289	39.0188	35.3665	29.4322	2567.25	2269.96	1.13951	0.344393	0.999944	TMK1	1	24631338	24634781	+	3360	protein_coding	Receptor protein kinase TMK1 [Source:UniProtKB/Swiss-Prot;Acc:P43298]	Pkinase
AT2G03440	2787	2324	2602	2131	2350	2314	135.844	108.238	134.616	98.9038	104.586	103.166	2395.07	2442.26	1.08077	0.882959	0.999944	NRP1	2	1039088	1040184	-	1097	protein_coding	Nodulin-related protein 1 [Source:UniProtKB/Swiss-Prot;Acc:Q9ZQ80]	-
AT4G13615	2549	2147	2327	2543	2634	2306	167.644	134.924	162.443	159.255	158.175	138.723	2537.37	2281.14	1.04351	0.228316	0.999944	-	4	7924135	7925396	+	813	protein_coding	At4g13612 [Source:UniProtKB/TrEMBL;Acc:Q8GXU7]	-
AT1G64790	2071	2003	2031	2756	2925	2710	12.6382	11.6796	13.1553	16.0145	16.298	15.1268	2534.11	2252.85	0.883211	0.327291	0.999944	ILA	1	24064822	24083428	-	8762	protein_coding	Protein ILITYHIA [Source:UniProtKB/Swiss-Prot;Acc:F4I893]	-
AT3G24170	2469	3124	2105	2429	2340	2027	56.953	68.8567	51.5387	53.352	49.2849	42.7682	2380.15	2433.45	1.08567	0.876526	0.999944	ATGR1	3	8729354	8734624	-	2318	protein_coding	Glutathione reductase, cytosolic [Source:UniProtKB/Swiss-Prot;Acc:P48641]	Pyr_redox_2
AT4G16520	2880	2726	2592	2378	1998	1915	82.6143	74.7186	78.9195	64.9535	52.3312	50.2462	2397.41	2445.2	1.17722	0.908249	0.999944	ATG8F	4	9306339	9308538	-	1864	protein_coding	Ubiquitin-like superfamily protein [Source:TAIR;Acc:AT4G16520]	-
AT1G34000	2625	2734	2478	2236	2376	2029	170.338	169.52	170.675	138.16	140.777	120.43	2381.9	2442.08	1.11185	0.852291	0.999944	OHP2	1	12357910	12358966	-	824	protein_coding	OHP2 [Source:UniProtKB/TrEMBL;Acc:A0A178WAB5]	-
AT5G05010	2315	2182	2167	2448	2663	2702	57.6537	51.9244	57.2825	58.0518	60.5551	61.5508	2434.85	2358.84	0.932866	0.701205	0.999944	-	5	1476533	1480197	+	2147	protein_coding	Coatomer subunit delta [Source:UniProtKB/TrEMBL;Acc:B9DGK9]	Adap_comp_sub
AT4G13340	3169	1968	1958	2635	2522	2175	54.8723	32.5609	35.9858	43.445	39.873	34.4479	2745.62	2046.34	1.16346	0.0100382	0.999944	LRX3	4	7758275	7761362	+	3088	protein_coding	Leucine-rich repeat extensin-like protein 3 [Source:UniProtKB/Swiss-Prot;Acc:Q9T0K5]	LRRNT_2
AT5G42300	2556	2880	2239	2209	2128	2402	95.9079	103.259	89.1732	78.9255	72.9068	82.4402	2271.42	2520.18	1.02699	0.374676	0.999944	UBL5	5	16911579	16913991	-	1425	protein_coding	UBL5 [Source:UniProtKB/TrEMBL;Acc:A0A384KQX3]	-
AT3G14840	2184	2159	1848	2480	2610	3127	29.2237	27.6042	26.2465	31.5982	31.8879	38.2722	2383.62	2368.53	0.844125	0.961394	0.999944	LRR-RLK	3	4988008	4994109	+	3996	protein_coding	Probable leucine-rich repeat receptor-like serine/threonine-protein kinase At3g14840 [Source:UniProtKB/Swiss-Prot;Acc:C0LGN2]	Pkinase
AT1G27400	1726	1622	1863	2889	3318	2988	93.0331	83.5387	106.585	148.276	163.296	147.316	2582.43	2153.74	0.76166	0.359254	0.999944	RPL17A	1	9515114	9517070	+	992	protein_coding	60S ribosomal protein L17-1 [Source:UniProtKB/Swiss-Prot;Acc:Q93VI3]	-
AT1G18070	2199	2372	2075	2498	2733	2516	51.345	52.921	51.4254	55.5384	58.266	53.7348	2433.31	2329.17	0.941515	0.560829	0.999944	-	1	6213651	6218384	-	2290	protein_coding	T10F20.8 protein [Source:UniProtKB/TrEMBL;Acc:Q9LMS7]	GTP_EFTU
AT5G27700	2057	1657	2159	3035	2994	2491	163.429	125.793	182.068	229.604	217.194	181.025	2642.36	2116.94	0.916861	0.140557	0.999944	RPS21C	5	9807236	9808513	-	673	protein_coding	40S ribosomal protein S21 [Source:UniProtKB/TrEMBL;Acc:A0A178UBS9]	-
AT2G27050	2550	2432	2491	2331	2279	2297	57.7012	52.5834	59.8281	50.2244	47.086	47.5421	2356.75	2431.88	1.04538	0.769814	0.999944	EIL1	2	11545656	11548293	+	2363	protein_coding	ETHYLENE INSENSITIVE 3-like 1 protein [Source:UniProtKB/Swiss-Prot;Acc:Q9SLH0]	EIN3
AT3G46740	1923	1688	2276	2842	3039	2611	35.9142	30.1231	45.1176	50.5404	51.8228	44.6032	2547.17	2207.61	0.867172	0.371592	0.999944	TOC75-3	3	17215813	17219411	-	2863	protein_coding	Protein TOC75-3, chloroplastic [Source:UniProtKB/Swiss-Prot;Acc:Q9STE8]	-
AT4G11010	2176	2617	2227	2386	2383	2590	94.3636	108.44	102.507	98.5244	94.3566	102.735	2278.77	2488.5	0.924359	0.191597	0.999944	NDPK3	4	6732420	6734454	-	1233	protein_coding	Nucleoside diphosphate kinase [Source:UniProtKB/TrEMBL;Acc:A0A178UTZ0]	NDK
AT2G43150	1352	1446	945	2603	4279	3750	51.234	52.3588	38.0102	93.9255	148.056	129.983	2661.95	2000.45	0.556945	0.397309	0.999944	-	2	17945662	17947155	+	1411	protein_coding	Proline-rich extensin-like family protein [Source:UniProtKB/TrEMBL;Acc:Q9ZW80]	-
AT1G45201	3014	2693	3135	1966	1329	2234	53.827	45.9551	59.4266	33.4324	21.6713	36.4932	2098.4	2733.02	1.13006	0.258446	0.999944	ATTLL1	1	17123785	17129223	+	2994	protein_coding	triacylglycerol lipase-like 1 [Source:TAIR;Acc:AT1G45201]	Lipase_3
AT4G01290	2372	2816	2101	2310	2347	2423	28.6428	32.4918	26.9286	26.5608	25.8772	26.7625	2309.99	2455.35	0.990761	0.520301	0.999944	-	4	537418	543939	-	4428	protein_coding	Chorismate synthase [Source:UniProtKB/TrEMBL;Acc:Q56YR0]	-
AT4G38800	2173	2868	2218	2247	2292	2559	98.6332	124.389	106.859	97.1168	94.9906	106.244	2203.62	2557.97	0.928989	0.074994	0.999944	MTN1	4	18113161	18115176	-	1178	protein_coding	MTN1 [Source:UniProtKB/TrEMBL;Acc:A0A178UXV8]	-
AT5G20630	1456	964	2227	3270	3375	3057	77.2342	48.8613	125.388	165.167	163.465	148.325	2632.26	2092.07	0.677866	0.433977	0.999944	GER3	5	6975029	6976036	-	1008	protein_coding	Germin-like protein subfamily 3 member 3 [Source:UniProtKB/Swiss-Prot;Acc:P94072]	-
AT4G27000	2394	2315	2102	2619	2487	2423	71.9543	66.485	67.0582	74.9542	68.2513	66.6129	2462.76	2291.03	0.994771	0.296467	0.999944	RBP45C	4	13554604	13557915	-	1779	protein_coding	Polyadenylate-binding protein RBP45C [Source:UniProtKB/Swiss-Prot;Acc:Q93W34]	RRM_1
AT5G37510	2328	2436	2042	2482	2419	2629	45.4298	45.423	42.2961	46.1198	43.1019	46.9268	2373.82	2373.72	0.947192	0.998542	0.999944	EMB1467	5	14897329	14900693	+	2740	protein_coding	NADH dehydrogenase [ubiquinone] iron-sulfur protein 1, mitochondrial [Source:UniProtKB/Swiss-Prot;Acc:Q9FGI6]	-
AT2G31960	2411	2734	2270	2311	2213	2377	18.435	19.9749	18.4229	16.8257	15.45	16.6244	2281.65	2475.63	1.00617	0.397933	0.999944	CALS2	2	13588522	13600430	+	6993	protein_coding	Callose synthase 2 [Source:UniProtKB/Swiss-Prot;Acc:Q9SL03]	DUF605
AT5G53350	2459	3107	2252	2123	2304	2066	57.0669	68.8981	55.4729	46.9142	48.8215	43.856	2265.16	2493.81	1.07563	0.496074	0.999944	CLPX1	5	21643767	21647774	+	2304	protein_coding	CLPX [Source:UniProtKB/TrEMBL;Acc:A0A178USB7]	-
AT2G36620	1722	1694	1994	3018	3114	2769	95.0206	89.3179	116.788	158.574	156.894	139.759	2559.24	2156.33	0.79371	0.345027	0.999944	RPL24A	2	15350268	15352013	-	969	protein_coding	60S ribosomal protein L24-1 [Source:UniProtKB/Swiss-Prot;Acc:Q42347]	-
AT1G21130	3416	2093	1597	2027	2422	2749	99.7013	58.3704	49.4737	56.3332	64.5446	73.3888	2600.01	2136.23	1.09434	0.281246	0.999944	IGMT4	1	7398814	7400736	-	1832	protein_coding	Indole glucosinolate O-methyltransferase 4 [Source:UniProtKB/Swiss-Prot;Acc:Q9LPU8]	-
AT1G21270	2605	2208	2297	2299	2389	2506	38.8532	31.4672	36.3636	32.6502	32.5341	34.1879	2399.74	2353.18	1.01683	0.838022	0.999944	WAK2	1	7444749	7448483	+	3585	protein_coding	Wall-associated receptor kinase 2 [Source:UniProtKB/Swiss-Prot;Acc:Q9LMP1]	Pkinase_Tyr
AT4G27600	2270	2176	2360	2571	2695	2227	58.2141	53.3214	64.2394	62.7816	63.105	52.239	2469.72	2277.87	1.00831	0.393506	0.999944	NARA5	4	13782213	13785134	-	2085	protein_coding	AT4g27600/T29A15_90 [Source:UniProtKB/TrEMBL;Acc:Q940Y6]	PfkB
AT1G63980	1992	2210	1852	2692	2482	3065	67.5408	71.5994	66.6507	86.912	76.8389	95.056	2346.81	2367.24	0.812859	0.947809	0.999944	-	1	23740493	23743302	+	1577	protein_coding	At1g63980/F22C12_9 [Source:UniProtKB/TrEMBL;Acc:Q940M0]	G-patch
AT5G54390	2213	2876	2040	2508	2298	2344	71.0683	88.2518	69.5362	76.6919	67.3825	68.8532	2304.76	2427.94	0.975024	0.627616	0.999944	AHL	5	22085998	22088094	+	1665	protein_coding	PAP-specific phosphatase HAL2-like [Source:UniProtKB/Swiss-Prot;Acc:Q38945]	-
AT3G62750	2480	3058	2806	1794	2177	1936	56.5239	66.5975	67.882	38.9342	45.3045	40.3606	2124.72	2639.09	1.10755	0.215131	0.999944	BGLU8	3	23214247	23217084	+	2346	protein_coding	Beta glucosidase 8 [Source:UniProtKB/TrEMBL;Acc:A0A1I9LTV6]	Glyco_hydro_1
AT5G52440	2250	2503	2265	2339	2596	2297	96.7099	102.799	103.334	95.7296	101.882	90.307	2355.74	2372.7	0.991022	0.930522	0.999944	TATB	5	21286735	21288913	+	1244	protein_coding	Sec-independent protein translocase protein TATB, chloroplastic [Source:UniProtKB/Swiss-Prot;Acc:Q9XH75]	-
AT1G48830	2016	1785	2243	2745	2920	2529	99.5338	84.209	117.543	129.048	131.633	114.209	2510.01	2201.65	0.901542	0.339463	0.999944	RPS7A	1	18059450	18061302	-	1083	protein_coding	40S ribosomal protein S7 [Source:UniProtKB/TrEMBL;Acc:A0A178WGF0]	-
AT3G14660	2344	3591	2421	1817	2278	1780	48.3352	70.7557	52.9892	35.677	42.8906	33.5736	2117.19	2624.63	1.11954	0.269958	0.999944	CYP72A13	3	4924777	4927607	+	2593	protein_coding	Cytochrome P450 72A13 [Source:UniProtKB/Swiss-Prot;Acc:Q9LUC8]	p450
AT1G09620	2204	2163	2094	2473	2685	2611	31.6794	29.7072	31.9469	33.8468	35.2381	34.3277	2411.77	2297.3	0.926405	0.557786	0.999944	-	1	3112778	3116699	-	3720	protein_coding	Leucine--tRNA ligase, cytoplasmic [Source:UniProtKB/Swiss-Prot;Acc:F4I116]	-
AT1G22710	3132	2868	2822	1912	2156	1333	81.7313	71.5132	78.1646	47.5097	51.371	31.8177	2381.08	2392.73	1.37099	0.98442	0.999944	SUC2	1	8030587	8033156	-	2049	protein_coding	Sucrose transport protein SUC2 [Source:UniProtKB/Swiss-Prot;Acc:Q39231]	-
AT4G02570	2361	2684	1828	2233	2380	2734	43.0567	46.77	35.384	38.7758	39.63	45.6053	2291.35	2410.14	0.936297	0.642401	0.999944	CUL1	4	1128515	1133774	+	2932	protein_coding	AT4G02570 protein [Source:UniProtKB/TrEMBL;Acc:B9DGE3]	Cullin
AT4G26970	2449	2813	2078	2098	2375	2382	39.1005	42.9144	35.2148	31.8953	34.6226	34.7862	2275.83	2433.07	1.01205	0.534658	0.999944	ACO2	4	13542918	13548629	+	3349	protein_coding	Aconitate hydratase [Source:UniProtKB/TrEMBL;Acc:A0A178UVE5]	Aconitase
AT2G19480	2086	2404	1952	2452	2505	2793	61.6573	67.8961	61.2402	69.011	67.6052	75.5115	2307.75	2381.94	0.873243	0.735546	0.999944	NAP1;2	2	8438393	8441501	+	1809	protein_coding	Nucleosome assembly protein 1;2 [Source:UniProtKB/Swiss-Prot;Acc:Q9ZUP3]	-
AT1G59900	2447	2718	2268	2086	2259	2401	78.6302	83.4536	77.3544	63.826	66.2787	70.5699	2234.77	2477.2	1.00824	0.30888	0.999944	E1 ALPHA	1	22051133	22053885	+	1664	protein_coding	Pyruvate dehydrogenase E1 component subunit alpha-1, mitochondrial [Source:UniProtKB/Swiss-Prot;Acc:P52901]	-
AT5G13770	2599	2720	2756	2195	2233	1676	67.6573	67.6577	76.1507	54.409	53.0762	39.9075	2314.61	2427.91	1.19053	0.791841	0.999944	-	5	4445423	4447476	+	2054	protein_coding	Pentatricopeptide repeat-containing protein At5g13770, chloroplastic [Source:UniProtKB/Swiss-Prot;Acc:Q66GP4]	-
AT1G42550	2656	2653	2523	2328	2396	1622	46.169	44.0656	46.5507	38.533	38.0287	25.7896	2428.99	2303.81	1.21418	0.757688	0.999944	PMI1	1	15976805	15979952	+	3076	protein_coding	Protein PLASTID MOVEMENT IMPAIRED 1 [Source:UniProtKB/Swiss-Prot;Acc:Q9C8E6]	-
AT1G28290	300	780	390	4089	4470	4132	10.8238	26.8903	14.9352	140.477	147.255	136.362	2846.82	1699.07	-0.139039	0.551068	0.999944	AGP31	1	9889101	9891015	-	1482	protein_coding	Non-classical arabinogalactan protein 31 [Source:UniProtKB/Swiss-Prot;Acc:Q9FZA2]	-
AT4G29905	2744	2441	2578	2494	2122	1781	206.359	175.407	205.783	178.592	145.709	122.511	2427.57	2304.24	1.18772	0.751168	0.999944	-	4	14626921	14627631	-	711	protein_coding	Putative uncharacterized protein [Source:UniProtKB/TrEMBL;Acc:Q940I1]	-
AT1G18620	2680	2584	2639	2005	2269	1979	32.5015	29.9434	33.9699	23.1532	25.125	21.9526	2291.54	2435.83	1.13169	0.69273	0.999944	-	1	6409655	6414569	+	4409	protein_coding	unknown protein; BEST Arabidopsis thaliana protein match is: unknown protein (TAIR:AT1G74160.1); Ha. [Source:TAIR;Acc:AT1G18620]	-
AT1G06640	2653	2254	1766	2519	2123	2836	61.2502	49.7238	43.276	55.3766	44.7531	59.8892	2404.77	2278.24	0.971031	0.687425	0.999944	-	1	2031626	2034112	+	2316	protein_coding	1-aminocyclopropane-1-carboxylate oxidase homolog 2 [Source:UniProtKB/Swiss-Prot;Acc:Q9C5K7]	2OG-FeII_Oxy
AT1G49760	1761	1665	1777	3017	2923	2994	35.6668	32.2225	38.2013	58.1846	54.055	55.4662	2512.33	2138.36	0.769508	0.392762	0.999944	PAB8	1	18416474	18420111	+	2640	protein_coding	Polyadenylate-binding protein 8 [Source:UniProtKB/Swiss-Prot;Acc:Q9FXA2]	RRM_1
AT2G32700	2373	2672	2165	2182	2337	2398	38.9932	41.9534	37.7603	34.1408	35.0633	36.0423	2265.27	2423.52	0.995449	0.445221	0.999944	LUH	2	13866721	13872246	+	3254	protein_coding	LEUNIG_homolog [Source:TAIR;Acc:AT2G32700]	WD40
AT5G44580	2949	2797	2700	1902	1796	1974	186.828	169.316	181.558	114.737	103.89	114.389	2201.76	2526.55	1.17433	0.482646	0.999944	-	5	17979149	17980550	+	844	protein_coding	AT5g44580/K15C23_2 [Source:UniProtKB/TrEMBL;Acc:Q9LU08]	-
AT2G45820	2412	2773	2416	2196	2001	2317	138.379	152.014	147.122	119.965	104.82	121.588	2177.72	2522.89	1.01745	0.209635	0.999944	DBP	2	18862953	18864741	-	932	protein_coding	Remorin [Source:UniProtKB/Swiss-Prot;Acc:O80837]	-
AT4G08850	2371	2490	1809	2208	2178	3059	30.4606	30.5665	24.6679	27.0105	25.5486	35.9466	2223.15	2441.7	0.889352	0.45825	0.999944	MIK2	4	5636479	5640952	-	4162	protein_coding	MDIS1-interacting receptor like kinase 2 [Source:UniProtKB/Swiss-Prot;Acc:Q8VZG8]	Pkinase
AT1G76810	2076	2201	2058	2456	2787	2534	23.8307	24.1418	25.075	26.8451	29.2112	26.6065	2394.2	2272.41	0.913421	0.567352	0.999944	-	1	28830902	28836748	-	4658	protein_coding	Eukaryotic translation initiation factor 2 (eIF-2) family protein [Source:UniProtKB/TrEMBL;Acc:F4I420]	GTP_EFTU
AT3G29030	2693	2157	2536	2113	2328	2282	100.907	77.228	100.86	75.3897	79.6472	78.2118	2349.92	2353.2	1.07192	0.991883	0.999944	EXPA5	3	11011262	11013451	-	1427	protein_coding	Expansin [Source:UniProtKB/TrEMBL;Acc:Q1ECM3]	-
AT5G42050	3069	3604	1726	1592	1688	2418	91.9836	103.214	54.9087	45.4344	46.1943	66.2891	2107.57	2575.88	1.10354	0.400985	0.999944	-	5	16815310	16817346	+	1784	protein_coding	DCD (Development and Cell Death) domain protein [Source:UniProtKB/TrEMBL;Acc:Q8RXN8]	-
AT4G34980	2415	2650	2526	2040	2390	2068	45.0714	47.2574	50.0385	36.2528	40.7272	35.3026	2249.85	2444.27	1.06737	0.51975	0.999944	SBT1.6	4	16656622	16659486	-	2865	protein_coding	Subtilisin-like protease SBT1.6 [Source:UniProtKB/Swiss-Prot;Acc:O49607]	Peptidase_S8
AT5G53450	2311	5327	2767	1063	1309	1311	48.4583	106.731	61.5835	21.2241	25.0617	25.1445	1554.45	3174.06	1.2462	0.0331771	0.999944	PAP14	5	21688763	21692480	+	2550	protein_coding	Probable plastid-lipid-associated protein 14, chloroplastic [Source:UniProtKB/Swiss-Prot;Acc:Q9LV04]	Pkinase
AT5G58420	1709	1596	1769	3062	3001	2949	81.0824	72.3532	89.0839	138.33	130.003	127.977	2533.68	2098.6	0.763067	0.339706	0.999944	RPS4D	5	23619459	23621094	+	1127	protein_coding	40S ribosomal protein S4-3 [Source:UniProtKB/Swiss-Prot;Acc:Q8VYK6]	Ribosomal_S4e
AT5G51970	2801	2802	2367	2132	2046	1927	94.2536	90.0934	84.5414	68.3124	62.8627	59.3115	2304.72	2391.8	1.16243	0.820348	0.999944	SDH	5	21111445	21113403	+	1589	protein_coding	Sorbitol dehydrogenase [Source:UniProtKB/Swiss-Prot;Acc:Q9FJ95]	ADH_N
AT4G02260	2349	2474	2496	2172	2447	2132	36.974	37.2094	41.7008	32.5537	35.1682	30.6953	2288.29	2395.6	1.0421	0.681079	0.999944	RSH1	4	985123	991506	+	3397	protein_coding	RSH1 [Source:UniProtKB/TrEMBL;Acc:A0A178V5K1]	-
AT3G01280	2155	2056	1984	2628	2818	2426	77.2302	70.4049	75.4689	89.6794	92.2111	79.5248	2487.46	2163.74	0.948556	0.126051	0.999944	VDAC1	3	85551	88070	+	1492	protein_coding	Mitochondrial outer membrane protein porin 1 [Source:UniProtKB/Swiss-Prot;Acc:Q9SRH5]	-
AT1G33120	1728	1866	1978	2896	2880	2718	90.9408	93.8354	110.491	145.125	138.392	130.839	2447.83	2190.98	0.803294	0.488801	0.999944	RPL9B	1	12010879	12012547	+	1016	protein_coding	60S ribosomal protein L9-1 [Source:UniProtKB/Swiss-Prot;Acc:P49209]	-
AT1G34030	1855	1690	2037	2637	2947	2898	129.149	112.428	150.531	174.818	187.34	184.552	2427.72	2211.31	0.806246	0.571343	0.999944	RPS18C	1	12370065	12371554	-	768	protein_coding	40S ribosomal protein S18 [Source:UniProtKB/Swiss-Prot;Acc:P34788]	-
AT2G44490	2758	2698	2201	1964	2025	2400	66.3382	62.0085	56.1922	44.982	44.473	52.8023	2228.3	2445.84	1.06038	0.506711	0.999944	BGLU26	2	18364652	18367835	+	2223	protein_coding	Beta-glucosidase 26, peroxisomal [Source:UniProtKB/Swiss-Prot;Acc:O64883]	Glyco_hydro_1
AT1G32050	2331	2534	1952	2268	2301	2648	88.9002	92.3437	79.0182	82.3629	80.1272	92.3742	2267.68	2379.05	0.944624	0.584734	0.999944	SCAMP4	1	11528385	11531350	+	1402	protein_coding	Secretory carrier-associated membrane protein 4 [Source:UniProtKB/Swiss-Prot;Acc:Q9C6X2]	-
AT1G13110	3016	2382	1802	1976	2094	2759	86.2841	65.115	54.7193	53.8287	54.6989	72.1977	2342.66	2309.24	1.03868	0.93034	0.999944	CYP71B7	1	4467094	4469033	+	1869	protein_coding	CYP71B7 [Source:UniProtKB/TrEMBL;Acc:A0A178WGC6]	p450
AT4G04770	2408	1991	2303	2736	2603	1983	61.312	48.4396	62.24	66.3335	60.5154	46.1832	2542.34	2119.46	1.08433	0.104742	0.999944	ABCI8	4	2427686	2429899	-	2100	protein_coding	UPF0051 protein ABCI8, chloroplastic [Source:UniProtKB/Swiss-Prot;Acc:Q9ZS97]	-
AT5G15970	2994	3578	2975	1513	1503	1447	213.451	243.741	225.124	102.71	97.8383	94.36	1997.78	2717.87	1.31578	0.28015	0.999944	KIN2	5	5211719	5212743	+	750	protein_coding	KIN2 [Source:UniProtKB/TrEMBL;Acc:A0A384KRF8]	-
AT3G01910	2458	2713	2118	2236	2331	2145	80.0419	84.4161	73.2062	69.3322	69.3075	63.8903	2310.31	2340.22	1.05915	0.906544	0.999944	SOX	3	314693	317431	-	1642	protein_coding	Sulfite oxidase [Source:UniProtKB/TrEMBL;Acc:Q0WWA1]	-
AT5G35530	1884	1700	1975	2775	2911	2750	85.9532	74.1088	95.6389	120.551	121.262	114.759	2471.6	2145.39	0.835748	0.366642	0.999944	RPS3C	5	13710026	13712288	-	1172	protein_coding	40S ribosomal protein S3-3 [Source:UniProtKB/Swiss-Prot;Acc:Q9FJA6]	-
AT3G50950	2659	2500	2139	2101	2073	2522	48.9587	43.9837	41.8032	36.8354	34.8509	42.4746	2254.2	2396.51	1.02297	0.605266	0.999944	RPP13L4	3	18935674	18938799	+	2904	protein_coding	Disease resistance RPP13-like protein 4 [Source:UniProtKB/Swiss-Prot;Acc:Q38834]	NB-ARC
AT1G54500	2210	2176	2490	2475	2447	2173	127.612	120.06	152.61	136.082	129.013	114.77	2339.72	2308.35	1.00733	0.899254	0.999944	-	1	20356954	20357879	-	926	protein_coding	At1g54500/F20D21_31 [Source:UniProtKB/TrEMBL;Acc:Q9SLI4]	Rubredoxin
AT3G25770	3467	4231	2091	1157	1671	352	142.6	166.283	91.2864	45.3134	62.7544	10.8644	2096.66	2579.83	4.58872	0.540742	0.999944	AOC2	3	9406669	9408071	+	1300	protein_coding	AOC2 [Source:UniProtKB/TrEMBL;Acc:A0A178VKE4]	-
AT2G15050	2657	2457	2661	1942	2119	2115	50.7209	44.8168	53.9172	35.2998	36.9342	36.9299	2215.87	2444.91	1.09908	0.515596	0.999944	LTP7	2	6518749	6521549	+	2801	protein_coding	Non-specific lipid-transfer protein [Source:UniProtKB/TrEMBL;Acc:A0A178VZ65]	-
AT5G21930	2420	2331	2421	2333	2448	1995	38.5225	35.4553	40.9053	35.3623	35.5806	29.0478	2365.77	2278.09	1.08387	0.74205	0.999944	PAA2	5	7243002	7249170	+	3359	protein_coding	Copper-transporting ATPase PAA2, chloroplastic [Source:UniProtKB/Swiss-Prot;Acc:B9DFX7]	E1-E2_ATPase
AT5G54810	2477	2375	2120	2222	2557	2196	74.0742	67.8648	67.292	63.2722	69.8191	60.0683	2383.25	2245.89	1.05229	0.500521	0.999944	TSB1	5	22264594	22266902	-	1788	protein_coding	Tryptophan synthase [Source:UniProtKB/TrEMBL;Acc:Q0WUI8]	PALP
AT2G20230	2540	2539	2328	2207	2005	2309	97.8482	93.4592	95.1894	80.956	70.5239	81.3608	2226.62	2411.31	1.04141	0.500204	0.999944	TOM2AH2	2	8725541	8727742	+	1388	protein_coding	Tetraspanin-18 [Source:UniProtKB/Swiss-Prot;Acc:Q93XY5]	-
AT2G41410	3104	2878	1562	1700	2294	2382	128.659	113.986	68.7205	67.0958	86.819	90.3094	2345.35	2266.01	1.11498	0.864089	0.999944	CML35	2	17261728	17263017	-	1290	protein_coding	Probable calcium-binding protein CML35 [Source:UniProtKB/Swiss-Prot;Acc:P30188]	-
AT2G32240	2754	2212	1970	2192	2378	2402	32.8696	25.2264	24.9565	24.9114	25.9146	26.2226	2412.5	2202.36	1.05939	0.393386	0.999944	-	2	13684299	13691155	-	4480	protein_coding	FUNCTIONS IN: molecular_function unknown; INVOLVED IN: response to cadmium ion; LOCATED IN: plasma membrane; EXPRESSED IN: 25 plant structures; EXPRESSED DURING: 13 growth stages; CONTAINS InterPro DOMAIN/s: Prefoldin (InterPro:IPR009053); BEST Arab /.../s thaliana protein match is: unknown protein (TAIR:AT1G05320.3); Ha. [Source:TAIR;Acc:AT2G32240]	-
AT1G19920	1972	2245	2123	2564	2514	2488	55.0901	59.9271	62.9511	68.2044	64.1261	63.5754	2308.05	2296.14	0.899057	0.954198	0.999944	APS2	1	6914518	6916823	-	1914	protein_coding	ATP sulfurylase 2 [Source:UniProtKB/Swiss-Prot;Acc:Q43870]	-
AT5G01920	2384	2364	2589	2265	2431	1859	67.2676	63.7363	77.5386	60.8549	62.6307	47.979	2325.77	2307.49	1.10803	0.954157	0.999944	STN8	5	359107	361310	+	1895	protein_coding	Serine/threonine-protein kinase STN8, chloroplastic [Source:UniProtKB/Swiss-Prot;Acc:Q9LZV4]	Pkinase
AT1G70370	1998	1838	2074	2725	2759	2480	43.4279	38.1733	47.8486	56.3985	54.7555	49.3057	2446.69	2141.94	0.906144	0.277888	0.999944	PGL3	1	26512681	26515255	-	2460	protein_coding	Polygalacturonase 1 beta-like protein 3 [Source:UniProtKB/Swiss-Prot;Acc:P92990]	-
AT3G59920	2259	2154	1913	2340	2417	2787	64.7311	58.977	58.1833	63.847	63.2377	73.0476	2302.93	2283.63	0.908779	0.932598	0.999944	GDI2	3	22134951	22138546	+	1866	protein_coding	Guanosine nucleotide diphosphate dissociation inhibitor [Source:UniProtKB/TrEMBL;Acc:A0A178VFJ4]	-
AT4G36360	2130	2105	2231	2435	2255	2703	33.5763	31.7063	37.3284	36.5493	32.4565	38.9736	2238.79	2357.21	0.896534	0.589271	0.999944	BGAL3	4	17176342	17181466	-	3392	protein_coding	Beta-galactosidase 3 [Source:UniProtKB/Swiss-Prot;Acc:Q9SCV9]	-
AT2G20860	2215	2654	2307	2241	2321	2095	56.3711	64.5392	62.3185	54.3065	53.9337	48.7684	2225.21	2374.11	1.02419	0.541618	0.999944	LIP1	2	8979554	8981923	+	2101	protein_coding	Lipoyl synthase, mitochondrial [Source:UniProtKB/Swiss-Prot;Acc:Q9ZWT1]	Radical_SAM
AT4G27500	2086	2397	1903	2298	2369	2771	44.6331	49.0061	43.2183	46.8188	46.2818	54.2314	2214.58	2354.82	0.876678	0.505783	0.999944	PPI1	4	13743011	13746211	+	2499	protein_coding	Proton pump-interactor 1 [Source:UniProtKB/Swiss-Prot;Acc:O23144]	-
AT1G73655	2463	1976	2526	2530	2333	1989	152.957	117.255	166.504	149.608	132.289	112.983	2408.97	2197.85	1.09283	0.496339	0.999944	FKBP17-3	1	27690350	27691819	-	861	protein_coding	Peptidylprolyl isomerase [Source:UniProtKB/TrEMBL;Acc:A0A178WAL2]	FKBP_C
AT2G29450	2595	2730	2294	2381	2037	1776	109.255	109.827	102.514	95.4535	78.3066	68.3943	2312.59	2293.96	1.16469	0.959539	0.999944	GSTU5	2	12624403	12625790	-	1270	protein_coding	GSTU5 [Source:UniProtKB/TrEMBL;Acc:A0A178VPP0]	-
AT3G05910	2600	2378	2213	2262	2021	2307	65.9808	57.6628	59.609	54.6593	46.8288	53.5505	2270.3	2315.77	1.05193	0.864367	0.999944	PAE12	3	1764253	1767843	-	2107	protein_coding	Pectin acetylesterase 12 [Source:UniProtKB/Swiss-Prot;Acc:Q9SFF6]	-
AT3G08610	2265	1722	2441	2790	2511	2049	185.466	134.731	212.153	217.534	187.735	153.465	2481.94	2102.19	1.04353	0.245067	0.999944	-	3	2615426	2616934	-	653	protein_coding	NADH dehydrogenase [ubiquinone] 1 alpha subcomplex subunit 1 [Source:UniProtKB/Swiss-Prot;Acc:Q9C9Z5]	-
AT3G02560	1648	1739	1823	2777	2814	2971	71.2354	71.8255	83.6396	114.299	111.062	117.466	2360.59	2172.25	0.744055	0.64804	0.999944	RPS7B	3	541708	543385	+	1237	protein_coding	40S ribosomal protein S7-2 [Source:UniProtKB/Swiss-Prot;Acc:Q9M885]	-
AT3G14230	2019	2181	1654	2503	2474	2929	58.9277	60.8246	51.2395	69.5619	65.9304	78.1942	2291.67	2242.61	0.838417	0.873082	0.999944	RAP2-2	3	4737120	4739298	-	1832	protein_coding	Ethylene-responsive transcription factor RAP2-2 [Source:UniProtKB/Swiss-Prot;Acc:Q9LUM4]	AP2
AT1G78300	2210	1839	1901	2471	2599	2737	73.4421	58.3948	67.0535	78.1903	78.8609	83.1954	2386.16	2159.97	0.907117	0.39708	0.999944	GRF2	1	29461391	29463389	+	1609	protein_coding	14-3-3-like protein GF14 omega [Source:UniProtKB/Swiss-Prot;Acc:Q01525]	-
AT1G51680	2521	3152	2433	1813	2180	1656	52.6964	62.9556	53.9805	36.0856	41.6071	31.6622	2145.99	2445.68	1.18251	0.501989	0.999944	4CL1	1	19158746	19161737	-	2558	protein_coding	4-coumarate--CoA ligase 1 [Source:UniProtKB/Swiss-Prot;Acc:Q42524]	AMP-binding
AT5G23900	1890	1915	1839	2746	2681	2656	106.827	103.425	110.328	147.79	138.362	137.315	2391.91	2136.82	0.852234	0.397619	0.999944	RPL13D	5	8063922	8065550	-	946	protein_coding	60S ribosomal protein L13 [Source:UniProtKB/TrEMBL;Acc:A0A178UBD6]	-
AT2G33370	1660	1367	1943	3180	2959	2605	67.8592	53.3961	84.3063	123.782	110.446	97.4049	2542.29	1978.61	0.8043	0.226227	0.999944	RPL23A	2	14143128	14144766	-	1308	protein_coding	60S ribosomal protein L23 [Source:UniProtKB/Swiss-Prot;Acc:P49690]	-
AT4G31340	2020	2377	1773	2501	2279	2764	55.8186	62.762	52.0024	65.8065	57.5009	69.8615	2230.1	2298.58	0.863813	0.788869	0.999944	-	4	15205437	15209604	+	1935	protein_coding	AT4G31340 protein [Source:UniProtKB/TrEMBL;Acc:Q8GUN1]	-
AT4G34830	2328	2267	2251	2377	2471	2008	32.8437	30.5605	33.7079	31.932	31.8306	25.9123	2355.76	2199.07	1.06422	0.484799	0.999944	MRL1	4	16599597	16606135	-	3790	protein_coding	Pentatricopeptide repeat-containing protein MRL1, chloroplastic [Source:UniProtKB/Swiss-Prot;Acc:Q0WLC6]	-
AT5G53480	2299	2142	2163	2429	2428	2237	30.5181	27.1693	30.4763	30.7025	29.4287	27.1617	2349.31	2197.9	1.01187	0.382543	0.999944	KPNB1	5	21713245	21717878	+	4028	protein_coding	Importin subunit beta-1 [Source:UniProtKB/Swiss-Prot;Acc:Q9FJD4]	-
AT5G49030	1994	1994	2338	2638	2519	2213	23.0577	22.0321	28.696	29.0465	26.5963	23.4069	2341.43	2205.6	0.954744	0.607789	0.999944	OVA2	5	19874925	19883297	-	4624	protein_coding	tRNA synthetase class I (I, L, M and V) family protein [Source:UniProtKB/TrEMBL;Acc:F4K4Q2]	-
AT3G49140	2006	2170	2383	2417	2518	2193	53.3634	55.1585	67.2858	61.2233	61.1605	53.3609	2272.85	2273.6	0.961292	0.999261	0.999944	-	3	18211863	18215743	-	2010	protein_coding	Uncharacterized protein At3g49140 [Source:UniProtKB/Swiss-Prot;Acc:Q0WMN5]	-
AT2G36460	2208	2886	2447	1899	1998	2248	57.1726	71.4044	67.2526	46.8211	47.2375	53.2423	2009.31	2549.64	0.992203	0.0478162	0.999944	FBA6	2	15296613	15298754	-	2065	protein_coding	Fructose-bisphosphate aldolase 6, cytosolic [Source:UniProtKB/Swiss-Prot;Acc:Q9SJQ9]	-
AT3G24430	2529	2411	2397	2221	2287	1825	69.7396	63.5284	70.1593	58.3186	57.5837	46.0326	2316	2242.13	1.14169	0.814997	0.999944	HCF101	3	8868583	8872346	-	1939	protein_coding	Fe-S cluster assembly factor HCF101, chloroplastic [Source:UniProtKB/Swiss-Prot;Acc:Q6STH5]	-
AT4G34100	2631	2239	2152	2259	2235	2148	35.7598	29.0783	31.0458	29.236	27.7367	26.7043	2347.21	2197.77	1.08809	0.538675	0.999944	SUD1	4	16330366	16335247	+	3934	protein_coding	Probable E3 ubiquitin ligase SUD1 [Source:UniProtKB/Swiss-Prot;Acc:F4JKK0]	-
AT1G21065	2531	2967	2392	1887	2118	1767	151.378	169.562	151.851	107.466	115.664	96.6673	2154.19	2404.82	1.15606	0.529697	0.999944	-	1	7374115	7375789	+	894	protein_coding	Secondary thiamine-phosphate synthase enzyme [Source:UniProtKB/TrEMBL;Acc:Q9LPU1]	-
AT5G38520	2360	2560	2363	2198	2357	1818	77.0383	79.85	81.8738	68.3204	70.2517	54.2826	2272.32	2276.49	1.11332	0.98988	0.999944	-	5	15421289	15423431	+	1638	protein_coding	Alpha/beta-Hydrolases superfamily protein [Source:UniProtKB/TrEMBL;Acc:F4KBJ3]	-
AT5G15950	2789	3060	2183	1996	2110	1511	72.6387	76.152	60.3476	49.5003	50.177	35.9962	2276.15	2278.52	1.26618	0.996004	0.999944	SAMDC2	5	5205869	5208036	+	2053	protein_coding	S-adenosylmethionine decarboxylase proenzyme 2 [Source:UniProtKB/Swiss-Prot;Acc:Q9S7T9]	SAM_decarbox
AT5G40910	2102	2353	2132	2183	2271	2604	22.265	23.815	23.9697	22.0176	21.9639	25.2291	2151.63	2371.43	0.906992	0.140158	0.999944	-	5	16394462	16400489	+	5048	protein_coding	Disease resistance protein (TIR-NBS-LRR class) family [Source:UniProtKB/TrEMBL;Acc:Q9FKR7]	NB-ARC
AT3G56240	3258	2990	2443	1527	2221	1198	132.475	116.17	105.437	59.1221	82.4582	44.5566	2318.73	2251.96	1.43449	0.915708	0.999944	CCH	3	20863139	20864727	-	1315	protein_coding	Copper transport protein CCH [Source:UniProtKB/Swiss-Prot;Acc:O82089]	HMA
AT3G12320	2784	2418	2221	2034	2244	1933	90.3825	75.0087	76.5333	62.8773	66.5182	57.4009	2328.97	2214.15	1.15844	0.724186	0.999944	LNK3	3	3923515	3925502	+	1647	protein_coding	LNK3 [Source:UniProtKB/TrEMBL;Acc:A0A178VJK8]	-
AT1G78570	2390	2025	2315	2493	2066	2341	49.6862	40.2256	51.0829	49.3501	39.2167	44.5155	2287.87	2247.67	1.009	0.878251	0.999944	RHM1	1	29549540	29552438	+	2572	protein_coding	Trifunctional UDP-glucose 4,6-dehydratase/UDP-4-keto-6-deoxy-D-glucose 3,5-epimerase/UDP-4-keto-L-rhamnose-reductase RHM1 [Source:UniProtKB/Swiss-Prot;Acc:Q9SYM5]	-
AT5G49440	1908	1979	2005	2529	2523	2681	66.3332	65.7413	73.9866	83.7199	80.0889	85.2553	2277.39	2226.34	0.852282	0.844754	0.999944	-	5	20048239	20049776	+	1538	protein_coding	AT5g49440/K7J8_12 [Source:UniProtKB/TrEMBL;Acc:Q9FGX3]	-
AT1G08640	2171	2102	2350	2422	2545	2028	70.396	65.127	80.8802	74.7808	75.3492	60.1489	2339.73	2187.27	1.02959	0.532897	0.999944	CJD1	1	2748361	2751620	-	1649	protein_coding	Chloroplast J-like domain 1 [Source:UniProtKB/TrEMBL;Acc:Q93WG3]	-
AT3G58500	2081	2463	1829	2453	2376	2412	73.7869	83.4472	68.8347	82.8195	76.923	78.227	2265.84	2236.53	0.935895	0.888064	0.999944	PP2A4	3	21635162	21639136	-	1508	protein_coding	Serine/threonine-protein phosphatase [Source:UniProtKB/TrEMBL;Acc:A0A178VCH8]	Metallophos
AT4G05150	2472	2873	2831	1724	1822	1878	71.4472	79.3437	86.8487	47.4463	48.0826	49.6483	1987.52	2569.16	1.11935	0.169364	0.999944	-	4	2660156	2662908	+	1850	protein_coding	AT4g05150/C17L7_70 [Source:UniProtKB/TrEMBL;Acc:Q940N7]	-
AT2G41100	2610	1995	1489	2236	2430	2835	54.7709	40.003	33.1658	44.6795	46.5605	54.417	2393.7	2091.64	0.964087	0.371701	0.999944	CML12	2	17137037	17139700	+	2548	protein_coding	Calmodulin-like protein 12 [Source:UniProtKB/Swiss-Prot;Acc:P25071]	-
AT2G47710	2681	2360	2345	2293	2170	1746	146.278	123.037	135.804	119.128	108.105	87.1363	2355.13	2181.52	1.18625	0.612919	0.999944	-	2	19554724	19556126	-	980	protein_coding	Adenine nucleotide alpha hydrolases-like superfamily protein [Source:UniProtKB/TrEMBL;Acc:O82240]	Usp
AT2G32730	2073	1965	1958	2429	2662	2505	31.5163	28.5456	31.5962	35.1635	36.9528	34.835	2345.06	2149.19	0.917792	0.36898	0.999944	RPN2A	2	13879959	13885736	+	3517	protein_coding	26S proteasome non-ATPase regulatory subunit 1 homolog A [Source:UniProtKB/Swiss-Prot;Acc:O48844]	-
AT1G76450	2237	2608	2209	2152	2160	2216	126.44	140.853	132.526	115.821	111.474	114.567	2153.05	2361.28	1.0041	0.333464	0.999944	PPD3	1	28684551	28686244	+	946	protein_coding	PsbP domain-containing protein 3, chloroplastic [Source:UniProtKB/Swiss-Prot;Acc:Q9S720]	-
AT3G43300	2266	2182	2103	2310	2253	2456	20.3806	18.7522	20.0763	19.7832	18.5021	20.2049	2244	2258.06	0.965032	0.932649	0.999944	ATMIN7	3	15233845	15245281	-	5945	protein_coding	HOPM interactor 7 [Source:TAIR;Acc:AT3G43300]	Sec7
AT3G20770	2571	2589	2104	2034	1960	2311	56.1564	54.0343	48.7786	42.3035	39.0891	46.171	2166.48	2346.58	1.0463	0.529036	0.999944	EIN3	3	7260429	7263384	-	2448	protein_coding	Protein ETHYLENE INSENSITIVE 3 [Source:UniProtKB/Swiss-Prot;Acc:O24606]	EIN3
AT3G61010	2154	2553	2117	2148	2304	2282	37.105	42.0221	38.7074	35.2329	36.2386	35.9563	2168.42	2330.37	0.97493	0.371368	0.999944	-	3	22570958	22575310	-	3104	protein_coding	Ferritin [Source:UniProtKB/TrEMBL;Acc:F4JD24]	Ferritin
AT3G12290	2283	2306	2130	2040	2423	2357	99.9767	96.4922	99.0055	85.065	96.8833	94.4114	2214.8	2277.52	0.986146	0.735391	0.999944	FOLD2	3	3919463	3921519	+	1221	protein_coding	Bifunctional protein FolD 2 [Source:UniProtKB/Swiss-Prot;Acc:Q9LHH7]	-
AT4G20150	2033	2128	2261	2460	2387	2249	113.826	113.846	134.367	131.15	122.028	115.177	2255.07	2232.86	0.956148	0.913492	0.999944	-	4	10887934	10889614	-	955	protein_coding	Excitatory amino acid transporter [Source:UniProtKB/TrEMBL;Acc:Q94AL6]	-
AT2G35490	2443	2716	2358	1920	2105	1974	90.776	96.4312	92.999	67.9324	71.4172	67.0914	2130.65	2375.04	1.09258	0.445808	0.999944	PAP3	2	14912098	14913894	-	1439	protein_coding	Probable plastid-lipid-associated protein 3, chloroplastic [Source:UniProtKB/Swiss-Prot;Acc:O82291]	-
AT1G70890	2462	2821	2821	1697	1245	2455	127.684	139.795	155.289	83.803	58.9552	116.459	1793.99	2729.98	1.00124	0.0353169	0.999944	MLP43	1	26725521	26726652	-	1031	protein_coding	MLP-like protein 43 [Source:UniProtKB/Swiss-Prot;Acc:Q9SSK5]	-
AT1G02150	2033	2006	2337	2348	2605	2171	54.9288	51.7886	67.0206	60.4072	64.2648	53.6531	2286.86	2195.96	0.971478	0.709576	0.999944	-	1	408622	410680	+	1979	protein_coding	Pentatricopeptide repeat-containing protein At1g02150 [Source:UniProtKB/Swiss-Prot;Acc:Q8LPS6]	-
AT5G04810	2174	2357	2170	2256	2462	2078	35.8554	37.1446	37.9876	35.4293	37.0754	31.3482	2260.31	2221.1	1.01961	0.842813	0.999944	PPR4	5	1389979	1393997	+	3242	protein_coding	Pentatricopeptide repeat-containing protein At5g04810, chloroplastic [Source:UniProtKB/Swiss-Prot;Acc:Q0WMY5]	RRM_1
AT1G75680	2499	1808	2250	2242	2270	2417	62.2942	43.0645	59.532	53.2163	51.6666	55.11	2307.22	2176.52	1.01449	0.6322	0.999944	AtGH9B7	1	28417052	28419635	-	2145	protein_coding	Endoglucanase 10 [Source:UniProtKB/Swiss-Prot;Acc:Q8LCP6]	-
AT3G28040	2132	1916	2073	2586	2516	2252	32.7391	28.1135	33.7883	37.8126	35.2771	31.6315	2370.93	2095.47	0.976219	0.183855	0.999944	-	3	10434924	10438484	+	3482	protein_coding	Probably inactive leucine-rich repeat receptor-like protein kinase At3g28040 [Source:UniProtKB/Swiss-Prot;Acc:Q9LRT1]	Pkinase
AT4G13840	2867	1713	2508	2072	2351	1959	74.5612	42.568	69.2308	51.3101	55.8265	46.6007	2403.58	2095.38	1.16539	0.421167	0.999944	CER26	4	8013575	8016582	-	2056	protein_coding	Protein ECERIFERUM 26 [Source:UniProtKB/Swiss-Prot;Acc:Q9SVM9]	-
AT4G15110	2030	2213	2271	2369	2487	2096	50.6504	52.7604	60.1437	56.2833	56.6585	47.8354	2255.64	2216.31	0.986105	0.855737	0.999944	CYP97B3	4	8629647	8633118	-	2143	protein_coding	CYP97B3 [Source:UniProtKB/TrEMBL;Acc:A0A178V2Z2]	p450
AT3G04340	1910	1992	2121	2439	2592	2405	21.977	21.9011	25.9038	26.7224	27.2316	25.3118	2270.27	2186.12	0.899918	0.716519	0.999944	FTSHI5	3	1146568	1153650	-	4647	protein_coding	Probable inactive ATP-dependent zinc metalloprotease FTSHI 5, chloroplastic [Source:UniProtKB/Swiss-Prot;Acc:F4J3N2]	AAA
AT1G66670	2319	2719	1755	2064	2237	2363	89.014	99.7256	71.5025	75.4388	78.4018	82.9647	2176.62	2278.24	0.991837	0.701363	0.999944	CLPP3	1	24863734	24865848	-	1393	protein_coding	ATP-dependent Clp protease proteolytic subunit 3, chloroplastic [Source:UniProtKB/Swiss-Prot;Acc:Q9SXJ6]	-
AT2G01140	1944	2247	1793	2373	2545	2547	56.894	62.8367	55.6977	66.1295	68.0081	68.1822	2245.58	2194.86	0.882667	0.82173	0.999944	FBA3	2	94727	96863	-	1827	protein_coding	Fructose-bisphosphate aldolase 3, chloroplastic [Source:UniProtKB/Swiss-Prot;Acc:Q9ZU52]	-
AT5G22800	2307	2292	2334	2104	2432	1977	33.3933	31.7005	35.8591	28.9991	32.1424	26.1752	2246.85	2227.84	1.06704	0.939393	0.999944	EMB86	5	7615747	7620278	-	3694	protein_coding	Alanyl-tRNA synthetase, class IIc [Source:TAIR;Acc:AT5G22800]	-
AT4G31480	2219	2145	1963	2309	2149	2657	26.9658	24.9071	25.3199	26.7182	23.8449	29.5338	2194.83	2258.02	0.921766	0.758545	0.999944	-	4	15263016	15267891	+	4400	protein_coding	Coatomer, beta subunit [Source:TAIR;Acc:AT4G31480]	-
AT2G33340	2026	2143	1894	2537	2310	2525	48.1466	48.6618	47.7741	57.4083	50.1234	54.8857	2253.7	2190.63	0.904378	0.763516	0.999944	PRP19B	2	14126141	14131224	-	2250	protein_coding	Pre-mRNA-processing factor 19 homolog 2 [Source:UniProtKB/Swiss-Prot;Acc:O22785]	WD40
AT3G06650	2276	1934	2088	2433	2398	2304	43.7917	35.5563	42.642	44.5749	42.1281	40.5485	2333.28	2123.22	0.99469	0.271254	0.999944	ACLB-1	3	2079033	2083472	-	2779	protein_coding	ACLB-1 [Source:UniProtKB/TrEMBL;Acc:A0A178V742]	Citrate_synt
AT5G46020	2142	2344	2061	2158	2291	2434	109.705	114.711	112.04	105.242	107.136	114.025	2163.48	2289.05	0.944499	0.381246	0.999944	-	5	18662805	18664908	-	1044	protein_coding	28 kDa heat/acid-stable phosphoprotein-like protein [Source:UniProtKB/TrEMBL;Acc:Q9FNM0]	-
AT5G56670	1645	1474	2081	2954	2917	2343	178.052	152.447	239.078	304.453	288.284	231.967	2449.9	1981.73	0.846394	0.256883	0.999944	RPS30A	5	22935211	22936084	-	494	protein_coding	40S ribosomal protein S30 [Source:UniProtKB/Swiss-Prot;Acc:P49689]	-
AT5G27770	1743	1443	2026	2823	2805	2568	118.271	93.5597	145.918	182.398	173.787	159.386	2405.52	2022.25	0.831702	0.33976	0.999944	RPL22C	5	9835884	9837428	+	788	protein_coding	60S ribosomal protein L22-3 [Source:UniProtKB/Swiss-Prot;Acc:Q9FE58]	-
AT3G62700	2441	2896	2326	1788	2098	1858	26.2457	29.7529	26.5452	18.3057	20.5967	18.2729	2084.52	2386.02	1.11852	0.410058	0.999944	ABCC14	3	23190265	23195917	-	4973	protein_coding	ABC transporter C family member 14 [Source:UniProtKB/Swiss-Prot;Acc:Q9LZJ5]	ABC_tran
AT4G16830	2343	2350	2309	2261	2209	1914	77.8135	74.5746	81.3942	71.5008	66.9855	58.1429	2240.62	2217.95	1.08783	0.931267	0.999944	RGGA	4	9470370	9472594	+	1610	protein_coding	RGG repeats nuclear RNA binding protein A [Source:UniProtKB/Swiss-Prot;Acc:O23523]	-
AT3G18050	2398	2034	2374	2138	2259	2162	78.9536	63.9902	82.964	67.0283	67.9112	65.1104	2234.95	2215.85	1.04499	0.939063	0.999944	-	3	6180621	6182899	+	1624	protein_coding	GPI-anchored protein [Source:UniProtKB/TrEMBL;Acc:Q9LV36]	-
AT3G51510	2191	2595	2531	2051	2090	1902	97.3026	110.118	119.306	86.7312	84.7483	77.2618	2082.15	2375.78	1.06143	0.338877	0.999944	-	3	19108990	19110372	+	1204	protein_coding	AT3g51510/F26O13_150 [Source:UniProtKB/TrEMBL;Acc:Q9SCZ8]	-
AT4G33090	2193	2541	2028	2170	2316	2109	37.8134	41.8651	37.116	35.6282	36.4626	33.2625	2192.81	2239.49	1.01696	0.82244	0.999944	APM1	4	15965593	15970557	-	3101	protein_coding	Aminopeptidase [Source:UniProtKB/TrEMBL;Acc:A0A178UWR6]	-
AT2G36850	2309	1973	1883	2502	2374	2309	19.6689	16.0592	17.0252	20.2942	18.4646	17.9909	2359.7	2062.76	1	0.0846824	0.999944	CALS10	2	15454671	15469964	-	6277	protein_coding	Callose synthase 10 [Source:UniProtKB/Swiss-Prot;Acc:Q9SJM0]	-
AT3G09600	2288	2588	1993	2399	2178	1899	52.1701	56.3859	48.2347	52.0863	45.3447	39.6062	2257.16	2176.08	1.08093	0.76298	0.999944	RVE8	3	2946239	2949017	+	2345	protein_coding	Protein REVEILLE 8 [Source:UniProtKB/Swiss-Prot;Acc:Q8RWU3]	-
AT2G26330	1386	1320	1591	2911	3077	3060	18.597	16.9237	22.6588	37.1921	37.6973	37.5555	2396.97	1977.8	0.656042	0.441632	0.999944	ERECTA	2	11208080	11214662	-	3985	protein_coding	LRR receptor-like serine/threonine-protein kinase ERECTA [Source:UniProtKB/Swiss-Prot;Acc:Q42371]	Pkinase
AT1G29900	2070	1975	1925	2437	2448	2472	27.6223	25.1824	27.2651	30.9651	29.8266	30.1724	2279.43	2130.05	0.922922	0.449731	0.999944	CARB	1	10467956	10472211	+	4007	protein_coding	Carbamoyl-phosphate synthase large chain, chloroplastic [Source:UniProtKB/Swiss-Prot;Acc:Q42601]	CPSase_L_D2
AT5G59690	1833	1514	1954	2556	3044	2424	131.557	103.829	148.855	174.679	199.48	159.132	2424.09	1973.99	0.87863	0.206743	0.999944	-	5	24051474	24052218	+	745	protein_coding	Histone H4 [Source:UniProtKB/TrEMBL;Acc:Q6NR90]	-
AT5G25265	2749	2430	2041	2072	2007	2017	81.3439	68.7063	64.1033	58.3805	54.2251	54.5919	2254.93	2178.8	1.13447	0.808762	0.999944	HPAT1	5	8754181	8756948	-	1807	protein_coding	Hydroxyproline O-arabinosyltransferase 1 [Source:UniProtKB/Swiss-Prot;Acc:Q8W4E6]	-
AT4G19530	2510	2461	2244	2193	2081	1825	33.7209	31.592	31.9989	28.0538	25.527	22.4264	2235.59	2202.7	1.13841	0.915242	0.999944	-	4	10651744	10657282	+	3980	protein_coding	disease resistance protein (TIR-NBS-LRR class) family [Source:TAIR;Acc:AT4G19530]	TIR
AT4G11260	2201	2300	2024	2177	2224	2381	73.5085	73.3982	71.7488	69.2315	67.8195	72.7359	2168.96	2244.4	0.965861	0.617448	0.999944	SGT1B	4	6851184	6853912	-	1601	protein_coding	SGT1B [Source:UniProtKB/TrEMBL;Acc:A0A178UX37]	-
AT1G25275	2434	2076	1970	2243	2238	2344	158.714	129.349	136.348	139.268	133.247	139.806	2275.14	2139.4	1.01636	0.479229	0.999944	-	1	8860527	8861522	+	820	protein_coding	AT1G25275 protein [Source:UniProtKB/TrEMBL;Acc:B9DG55]	-
AT3G46010	2369	2151	2124	2051	2317	2293	117.07	101.569	111.41	96.5105	104.547	103.647	2214.69	2204.24	1.01416	0.957948	0.999944	ADF1	3	16909217	16910845	-	1082	protein_coding	Actin depolymerizing factor 1 [Source:UniProtKB/TrEMBL;Acc:A8MR09]	Cofilin_ADF
AT4G23650	2180	2019	1954	2455	2227	2462	57.2797	50.6898	54.4948	61.4219	53.4278	59.1704	2253.75	2151.95	0.947168	0.601862	0.999944	CPK3	4	12324758	12327651	-	2035	protein_coding	CPK3 [Source:UniProtKB/TrEMBL;Acc:A0A178V4I3]	Pkinase
AT3G20820	2436	2300	2401	1950	1927	2273	82.1264	74.0924	85.918	62.5991	59.3184	70.0934	2082.15	2348.08	1.03008	0.340099	0.999944	-	3	7280792	7282377	+	1586	protein_coding	Leucine-rich repeat (LRR) family protein [Source:UniProtKB/TrEMBL;Acc:Q9LT39]	LRRNT_2
AT3G53260	2443	2161	2112	2391	2388	1784	45.2465	38.2434	41.5186	42.1667	40.383	30.2224	2373.83	2042.98	1.13653	0.185645	0.999944	PAL2	3	19744018	19747114	-	2887	protein_coding	Phenylalanine ammonia-lyase 2 [Source:UniProtKB/Swiss-Prot;Acc:P45724]	-
AT5G52920	1884	2087	2074	2187	2418	2628	45.3566	48.009	52.9975	50.1345	53.1519	57.8705	2124.12	2270.36	0.855456	0.484631	0.999944	PKP2	5	21463467	21466880	+	2221	protein_coding	Pyruvate kinase [Source:UniProtKB/TrEMBL;Acc:A0A178U9G2]	PK
AT4G35750	2556	3017	2343	1505	1772	2077	97.7602	110.26	95.1175	54.8107	61.8825	72.6625	1928.97	2500.92	1.09012	0.163832	0.999944	-	4	16940462	16942060	-	1398	protein_coding	At4g35750 [Source:UniProtKB/TrEMBL;Acc:O81806]	-
AT1G76670	2236	2705	1990	2015	2010	2297	66.2741	76.6089	62.6054	56.8689	54.3965	62.2738	2060.71	2338.68	0.988311	0.242878	0.999944	URGT1	1	28772563	28775002	-	1804	protein_coding	UDP-rhamnose/UDP-galactose transporter 1 [Source:UniProtKB/Swiss-Prot;Acc:Q9SRE4]	-
AT3G48110	1950	1923	2014	2470	2619	2273	29.5623	27.8562	32.4078	35.6556	36.2528	31.5192	2302.67	2082.83	0.933435	0.318046	0.999944	EDD1	3	17762970	17771146	+	3527	protein_coding	Glycine--tRNA ligase, chloroplastic/mitochondrial 2 [Source:UniProtKB/Swiss-Prot;Acc:Q8L785]	-
AT2G32060	1683	1257	1866	2879	2980	2569	76.3919	54.5179	89.9004	124.432	123.504	106.659	2458.19	1903	0.81632	0.215887	0.999944	RPS12C	2	13638762	13640431	-	1178	protein_coding	40S ribosomal protein S12 [Source:UniProtKB/TrEMBL;Acc:A0A178VU31]	-
AT2G01450	1931	1989	1732	2450	2395	2732	48.5198	47.7542	46.1925	58.618	54.9471	62.7899	2219.22	2145.99	0.849302	0.784476	0.999944	MPK17	2	199491	203126	-	2128	protein_coding	Mitogen-activated protein kinase 17 [Source:UniProtKB/Swiss-Prot;Acc:Q84M93]	Pkinase
AT2G46020	2032	2119	1848	2367	2424	2418	14.3376	14.2865	13.8402	15.903	15.6167	15.6057	2235.88	2132.27	0.924467	0.558614	0.999944	BRM	2	18922533	18932055	+	7578	protein_coding	ATP-dependent helicase BRM [Source:UniProtKB/Swiss-Prot;Acc:Q6EVK6]	SNF2_N
AT1G26880	1799	1504	1869	2686	2877	2471	55.3147	44.1873	60.9965	78.6399	80.7703	69.4951	2402.52	1954.45	0.862158	0.205925	0.999944	RPL34A	1	9315305	9318277	-	1739	protein_coding	60S ribosomal protein L34-1 [Source:UniProtKB/Swiss-Prot;Acc:Q42351]	F-box
AT4G02230	1850	1805	1983	2567	2522	2468	107.755	100.458	122.596	142.37	134.126	131.487	2269.57	2094.08	0.874827	0.515658	0.999944	RPL19C	4	979158	980698	-	918	protein_coding	60S ribosomal protein L19-3 [Source:UniProtKB/Swiss-Prot;Acc:P49693]	-
AT1G75100	2441	2657	2127	2046	2060	1848	49.7597	51.7538	46.0219	39.714	38.3425	34.4576	2157.1	2231.64	1.12087	0.811635	0.999944	JAC1	1	28190740	28194068	-	2623	protein_coding	JAC1 [Source:UniProtKB/TrEMBL;Acc:A0A178WHU1]	-
AT5G26360	1966	2024	1910	2296	2457	2506	45.4482	44.7078	46.8655	50.5397	51.861	52.9891	2200.29	2151.38	0.894602	0.805834	0.999944	CCT3	5	9255053	9259028	-	2313	protein_coding	T-complex protein 1 subunit gamma [Source:UniProtKB/TrEMBL;Acc:A0A178UHF4]	-
AT3G14650	2283	2700	2143	1847	2108	2071	56.9629	64.371	56.7538	43.8815	48.0241	47.2649	2052.63	2321.79	1.04233	0.325552	0.999944	CYP72A11	3	4922131	4924694	+	2143	protein_coding	Cytochrome P450 72A11 [Source:UniProtKB/Swiss-Prot;Acc:Q9LUC9]	p450
AT3G58680	2086	2443	2129	2038	2147	2308	124.484	139.304	134.854	115.806	116.986	125.982	2059.67	2306.78	0.956078	0.129987	0.999944	MBF1B	3	21707247	21708972	+	896	protein_coding	Multiprotein-bridging factor 1b [Source:UniProtKB/Swiss-Prot;Acc:Q9LXT3]	HTH_3
AT4G36220	2200	1971	2155	2369	2344	2102	59.053	50.5529	61.3978	60.5497	57.4486	51.6088	2269.21	2096.29	1.01979	0.381168	0.999944	CYP84A1	4	17137313	17139777	-	1992	protein_coding	Cytochrome P450 84A1 [Source:UniProtKB/Swiss-Prot;Acc:Q42600]	p450
AT3G07100	2152	2405	2000	2108	2343	2130	27.4426	29.3048	27.0708	25.5966	27.2809	24.8448	2166.88	2191.17	1.00446	0.894532	0.999944	ERMO2	3	2245164	2250796	-	4193	protein_coding	Protein transport protein Sec24-like At3g07100 [Source:UniProtKB/Swiss-Prot;Acc:Q9SFU0]	-
AT1G19740	2425	2233	2497	1992	2230	1756	106.807	93.9764	116.733	83.5424	89.6804	70.7435	2187.3	2198.42	1.14019	0.974194	0.999944	-	1	6824246	6825459	+	1214	protein_coding	ATP-dependent protease La (LON) domain protein [Source:UniProtKB/TrEMBL;Acc:Q9FXH3]	-
AT4G04850	2221	2185	2164	2359	2316	1880	36.9843	34.7664	38.2483	37.4045	35.2135	28.6351	2264.36	2100.06	1.07239	0.472329	0.999944	KEA3	4	2452664	2457767	+	3211	protein_coding	K(+) efflux antiporter 3, chloroplastic [Source:UniProtKB/Swiss-Prot;Acc:Q9M0Z3]	Na_H_Exchanger
AT1G27320	2387	2791	2088	1966	1991	1895	28.2811	31.5968	26.2579	22.1796	21.5386	20.5364	2090.64	2276.24	1.10024	0.562247	0.999944	AHK3	1	9486889	9492632	+	4513	protein_coding	HK3 [Source:UniProtKB/TrEMBL;Acc:A0A178WL02]	HATPase_c
AT4G25740	1846	1553	1944	2726	2533	2516	102.604	82.4793	114.688	144.274	128.55	127.913	2323.74	2012.11	0.865521	0.349154	0.999944	RPS10A	4	13107136	13108827	-	962	protein_coding	40S ribosomal protein S10-1 [Source:UniProtKB/Swiss-Prot;Acc:Q9SW09]	-
AT2G35410	2150	2342	2090	2051	2373	2101	98.0888	102.096	101.208	89.0993	98.8511	87.6757	2156.94	2194.19	1.01001	0.846428	0.999944	-	2	14898256	14899750	+	1172	protein_coding	Putative chloroplast RNA binding protein [Source:UniProtKB/TrEMBL;Acc:O82299]	RRM_1
AT2G35630	1854	1950	1859	2456	2526	2459	14.2473	14.3185	15.1632	17.9713	17.7239	17.2844	2235.84	2093.64	0.877351	0.547951	0.999944	MOR1	2	14966574	14980761	+	6958	protein_coding	Protein MOR1 [Source:UniProtKB/Swiss-Prot;Acc:Q94FN2]	-
AT2G44650	1864	1579	2325	2637	2807	1881	85.1133	68.8928	112.684	114.654	117.03	78.562	2386.84	1959.96	0.996057	0.230368	0.999944	CPN10-2	2	18419370	18421110	-	1171	protein_coding	10 kDa chaperonin 2, chloroplastic [Source:UniProtKB/Swiss-Prot;Acc:O80504]	-
AT1G15120	1917	2107	2001	2130	2294	2636	85.5606	89.8579	94.795	90.523	93.4863	107.614	2077.85	2252.8	0.861677	0.359216	0.999944	-	1	5202593	5204494	+	1198	protein_coding	Ubiquinol-cytochrome C reductase hinge protein [Source:UniProtKB/TrEMBL;Acc:F4HXY8]	-
AT3G21250	2069	3103	2183	1756	1961	2004	22.0684	31.6252	24.7145	17.8346	19.0981	19.5515	1903.02	2447.79	1.01386	0.0875147	0.999944	MRP6	3	7457433	7463644	-	5013	protein_coding	Multidrug resistance-associated protein 6 [Source:UniProtKB/TrEMBL;Acc:A0A1I9LPV5]	ABC_tran
AT4G33865	1780	1494	1969	2527	2797	2497	139.965	112.251	164.336	189.205	200.814	179.593	2318.77	1995.86	0.853001	0.358699	0.999944	RPS29C	4	16233045	16234273	-	680	protein_coding	40S ribosomal protein S29 [Source:UniProtKB/Swiss-Prot;Acc:Q680P8]	-
AT1G50920	1649	1895	1641	2511	2562	2796	35.1002	38.5424	37.0753	50.8936	49.7933	54.4375	2194.64	2102	0.770683	0.786421	0.999944	-	1	18870059	18872968	+	2512	protein_coding	Nucleolar GTP-binding protein 1 [Source:UniProtKB/Swiss-Prot;Acc:Q9C6I8]	-
AT1G30120	2113	2192	1981	2313	2162	2292	67.6942	67.1016	67.3633	70.5595	63.2427	67.1644	2163.76	2165.19	0.964685	0.992161	0.999944	PDH-E1 BETA	1	10584105	10586680	-	1669	protein_coding	Pyruvate dehydrogenase E1 component subunit beta-2, chloroplastic [Source:UniProtKB/Swiss-Prot;Acc:Q9C6Z3]	-
AT3G20050	1816	1822	1643	2697	2611	2463	44.298	42.4675	42.5395	62.6436	58.1537	54.9547	2328.42	1973.94	0.867651	0.226279	0.999944	CCT1	3	6998159	7002435	-	2192	protein_coding	T-complex protein 1 subunit alpha [Source:UniProtKB/Swiss-Prot;Acc:P28769]	-
AT3G50670	1881	2204	2155	2140	2529	2139	37.2368	41.6904	45.2812	40.339	45.7126	38.7317	2142.56	2184.52	0.944178	0.844638	0.999944	RNU1	3	18826160	18829684	-	2701	protein_coding	U1SNRNP [Source:UniProtKB/TrEMBL;Acc:A0A178VDW4]	RRM_1
AT2G26690	2409	2914	2013	1772	1678	2260	53.2048	61.4955	47.1894	37.2654	33.8383	45.6556	1936.34	2404.14	1.02773	0.170126	0.999944	NPF6.2	2	11347147	11350993	-	2421	protein_coding	Protein NRT1/ PTR FAMILY 6.2 [Source:UniProtKB/Swiss-Prot;Acc:Q9SZY4]	-
novel.119	2298	2428	2400	2095	2066	1753	144.218	145.599	159.87	125.193	118.386	100.629	2125.84	2226.16	1.11757	0.752493	0.999944	-	4	2375512	2376363	-	852	-	-	-
AT5G14970	2411	2690	2260	1814	2286	1578	86.9876	92.737	86.5477	62.3197	75.3077	52.0762	2141.77	2206.09	1.18409	0.86748	0.999944	-	5	4847247	4849053	+	1482	protein_coding	At4g33110 [Source:UniProtKB/TrEMBL;Acc:Q9LFQ8]	-
AT3G55770	2175	2461	1986	1930	2085	2401	69.5971	75.2461	67.4525	58.8054	60.9173	70.2743	2035.44	2289.74	0.957067	0.184205	0.999944	-	3	20703171	20705341	+	1671	protein_coding	GATA type zinc finger transcription factor family protein [Source:TAIR;Acc:AT3G55770]	LIM
AT5G13710	2369	1921	1735	2316	2356	2328	65.1594	50.487	50.6522	60.6567	59.1685	58.569	2313.75	1997.6	1.00758	0.0903899	0.999944	SMT1	5	4423555	4427324	-	1944	protein_coding	Cycloartenol-C-24-methyltransferase [Source:UniProtKB/Swiss-Prot;Acc:Q9LM02]	Methyltransf_11
AT5G20190	2492	2940	2111	1722	2016	1736	69.9091	78.8085	62.858	45.9988	51.6391	44.5459	2054.68	2283.58	1.157	0.559121	0.999944	-	5	6813762	6815873	+	1906	protein_coding	Tetratricopeptide repeat (TPR)-like superfamily protein [Source:UniProtKB/TrEMBL;Acc:F4K464]	-
AT1G64390	2039	2004	2514	2097	1996	2348	39.4732	37.07	51.6579	38.6555	35.2816	41.5772	2015.4	2315.64	0.938719	0.233254	0.999944	AtGH9C2	1	23911024	23915236	+	2762	protein_coding	Endoglucanase 6 [Source:UniProtKB/Swiss-Prot;Acc:Q42059]	-
AT2G45540	2093	2048	1938	2212	2212	2494	11.2679	10.5352	11.0742	11.3393	10.8733	12.2812	2139.5	2165.71	0.923873	0.878769	0.999944	BCHC2	2	18757489	18772906	-	9932	protein_coding	BEACH domain-containing protein C2 [Source:UniProtKB/Swiss-Prot;Acc:F4IG73]	Beach
AT5G20490	2357	2445	1995	1974	2054	2166	22.4449	22.2473	20.1645	17.8992	17.8592	18.8664	2102.73	2213.82	1.0367	0.63242	0.999944	XI-K	5	6926516	6937830	-	5615	protein_coding	Myosin-17 [Source:UniProtKB/Swiss-Prot;Acc:F4K5J1]	Myosin_head
AT4G25650	2592	2577	2274	1941	1987	1616	69.9615	66.4628	65.148	49.8859	48.9694	39.8968	2151.72	2186.02	1.20519	0.928866	0.999944	PTC52	4	13080827	13083260	-	1981	protein_coding	Protochlorophyllide-dependent translocon component 52, chloroplastic [Source:UniProtKB/Swiss-Prot;Acc:Q8W496]	-
AT5G58870	2374	2396	2172	2189	2160	1694	42.7542	41.2311	41.5188	37.5381	35.5185	27.9051	2212.3	2113.81	1.14657	0.743044	0.999944	FTSH9	5	23769786	23773973	-	2969	protein_coding	Ftsh9 [Source:UniProtKB/TrEMBL;Acc:A0A178UAY0]	AAA
AT1G60000	2018	2302	2107	2101	2454	1995	79.1071	86.2263	87.6689	78.4238	87.8358	71.5335	2153.35	2153.9	1.00498	0.999513	0.999944	-	1	22093353	22094802	-	1364	protein_coding	AT1G60000 protein [Source:UniProtKB/TrEMBL;Acc:Q9ZUJ3]	RRM_1
AT4G21860	2202	2573	2403	1864	1955	1973	82.9743	92.6416	96.1096	66.8806	67.2629	68.0026	1982.27	2344.15	1.04769	0.206653	0.999944	MSRB2	4	11599645	11601724	-	1419	protein_coding	Peptide methionine sulfoxide reductase B2, chloroplastic [Source:UniProtKB/Swiss-Prot;Acc:Q9C5C8]	-
AT5G01020	2090	2139	1975	2327	2271	2166	61.3347	59.9806	61.5197	65.0256	60.8527	58.1421	2194.67	2105.92	0.984488	0.551916	0.999944	PBL8	5	5917	8467	-	1822	protein_coding	Probable serine/threonine-protein kinase PBL8 [Source:UniProtKB/Swiss-Prot;Acc:Q8GXZ3]	Pkinase_Tyr
AT5G11560	2135	1893	1880	2329	2264	2461	33.8647	28.6907	31.6515	35.1761	32.7891	35.7054	2208.61	2083.2	0.938286	0.527978	0.999944	-	5	3709442	3714124	-	3371	protein_coding	Catalytics [Source:UniProtKB/TrEMBL;Acc:F4JXW9]	-
AT1G20693	2354	2758	2607	1504	1864	1868	119.08	133.312	139.978	72.4451	86.0958	86.4336	1888.05	2446.41	1.10043	0.155421	0.999944	HMGB2	1	7176747	7178895	+	1057	protein_coding	High mobility group B protein 2 [Source:UniProtKB/Swiss-Prot;Acc:O49596]	HMG_box
AT5G46470	2172	2776	2098	1717	1927	2262	23.2412	28.383	23.8282	17.4943	18.8271	22.1393	1915	2390.45	0.982367	0.0704816	0.999944	RPS6	5	18842553	18849741	+	4997	protein_coding	Disease resistance protein RPS6 [Source:UniProtKB/Swiss-Prot;Acc:F4KHH8]	TIR
AT4G21105	2182	2119	2199	2119	2241	2091	102.433	95.0508	109.571	94.7204	96.0571	89.7865	2148.76	2157.54	1.0185	0.965703	0.999944	-	4	11265479	11267056	+	1139	protein_coding	At4g21108/At4g21108 [Source:UniProtKB/TrEMBL;Acc:Q944S8]	-
AT1G16180	2537	2252	1980	1949	1974	2258	67.8943	57.5866	56.2425	49.6653	48.2351	55.2725	2131.33	2173.85	1.0506	0.870188	0.999944	-	1	5540050	5542902	+	1998	protein_coding	Serinc-domain containing serine and sphingolipid biosynthesis protein [Source:UniProtKB/TrEMBL;Acc:Q9S9L9]	TMS_TDE
AT1G04680	2253	1509	1935	2411	2275	2556	58.0846	37.1731	52.9502	59.1868	53.553	60.2744	2279.52	2006.94	0.9452	0.371439	0.999944	-	1	1303467	1307973	-	2074	protein_coding	Pectate lyase [Source:UniProtKB/TrEMBL;Acc:A0A178W464]	-
AT4G18030	2309	1719	2102	2345	2198	2254	45.5915	32.4322	44.0534	44.089	39.6269	40.7086	2252.98	2041.93	1.01047	0.387187	0.999944	-	4	10012361	10016039	-	2708	protein_coding	Probable methyltransferase PMT14 [Source:UniProtKB/Swiss-Prot;Acc:Q94EJ6]	-
AT1G55350	2025	1973	1888	2235	2484	2318	13.8532	12.8971	13.7092	14.5589	15.5159	14.5047	2209.08	2067.42	0.941312	0.410787	0.999944	DEK1	1	20653740	20665110	-	7816	protein_coding	Calpain-type cysteine protease family [Source:UniProtKB/TrEMBL;Acc:F4I0A4]	Peptidase_C2
AT5G65310	1737	1728	1837	488	470	662	40.6642	38.6542	45.6466	5.46138	5.17973	7.00234	2188.48	2076.51	1.41894	0.715643	0.999944	ATHB-5	5	26101818	26104614	-	2284	protein_coding	Homeobox-leucine zipper protein ATHB-5 [Source:UniProtKB/Swiss-Prot;Acc:P46667]	HALZ
AT5G03280	2336	2346	2089	2034	2059	2052	25.7484	24.7084	24.4401	21.3479	20.7222	20.6884	2116.73	2179.72	1.0563	0.783936	0.999944	EIN2	5	787428	793404	+	4851	protein_coding	Ethylene-insensitive protein 2 [Source:UniProtKB/Swiss-Prot;Acc:Q9S814]	-
AT1G55360	1951	1958	1948	2545	2268	2241	54.0516	51.8327	57.2831	67.1378	57.3716	56.7891	2217.32	2060.17	0.939815	0.444885	0.999944	-	1	20666180	20668817	-	1930	protein_coding	At1g55360 [Source:UniProtKB/TrEMBL;Acc:Q9C8A7]	-
AT4G39940	2984	3124	2115	1397	1564	1718	114.049	114.089	85.8001	50.8411	54.5796	60.0601	1975.5	2339.87	1.23978	0.497653	0.999944	APK2	4	18519599	18521605	+	1399	protein_coding	Adenylyl-sulfate kinase 2, chloroplastic [Source:UniProtKB/Swiss-Prot;Acc:O49196]	-
AT5G10470	2304	2517	2097	1953	2219	1810	29.2832	30.5675	28.2892	23.6356	25.7511	21.042	2129.45	2162.71	1.1048	0.906804	0.999944	KCA1	5	3289925	3297434	-	4207	protein_coding	kinesin like protein for actin based chloroplast movement 1 [Source:TAIR;Acc:AT5G10470]	Kinesin
AT2G41740	2283	2334	1980	2020	1964	2316	31.3486	30.6234	28.8579	26.4114	24.6239	29.0886	2064.07	2219.05	0.993767	0.45726	0.999944	VLN2	2	17410672	17417820	-	3894	protein_coding	VLN2 [Source:UniProtKB/TrEMBL;Acc:A0A178VT62]	-
AT1G56200	1953	2227	2032	2160	2235	2278	118.937	129.591	131.348	125.255	124.278	126.894	2081.53	2190.91	0.933149	0.441689	0.999944	emb1303	1	21030787	21032234	+	878	protein_coding	EMB1303 [Source:UniProtKB/TrEMBL;Acc:A0A178WKB3]	-
AT2G45670	2274	2673	1986	1941	1926	2082	55.093	61.8793	51.0707	44.7775	42.6055	46.138	2023.16	2259.05	1.03831	0.378466	0.999944	LPEAT2	2	18814660	18818545	-	2207	protein_coding	Lysophospholipid acyltransferase LPEAT2 [Source:UniProtKB/Swiss-Prot;Acc:Q8S8S2]	Acyltransferase
AT5G64170	2389	2653	2267	1638	2098	1831	47.8963	50.8233	48.2418	31.27	38.4055	33.5773	2017.49	2276.1	1.11553	0.458532	0.999944	LNK1	5	25672466	25676823	-	2667	protein_coding	Protein LNK1 [Source:UniProtKB/Swiss-Prot;Acc:A8MQN2]	-
AT2G41900	2208	2988	2103	1797	1918	1862	39.0802	50.5334	39.5079	30.2854	30.9962	30.1446	1950.77	2336.09	1.07402	0.254627	0.999944	-	2	17490271	17493922	+	3021	protein_coding	Zinc finger CCCH domain-containing protein 30 [Source:UniProtKB/Swiss-Prot;Acc:P93755]	-
AT3G54600	2297	2706	2078	1957	1729	2099	70.1028	78.9119	67.3142	56.8713	48.1806	58.5948	1974.43	2308.84	1.03915	0.258729	0.999944	DJ1F	3	20210792	20213172	+	1752	protein_coding	DJ-1 protein homolog F [Source:UniProtKB/Swiss-Prot;Acc:Q9M1G8]	DJ-1_PfpI
AT5G27950	1926	2573	2158	2002	1982	2222	24.5197	31.2996	29.1607	24.269	23.0391	25.8747	1941.01	2333.04	0.937912	0.0358749	0.999944	KIN14U	5	9984044	9988967	+	4200	protein_coding	Kinesin-like protein KIN-14U [Source:UniProtKB/Swiss-Prot;Acc:Q8W0Y9]	Kinesin
AT2G07050	2279	1975	2084	2174	2316	2035	38.0449	31.5035	36.9263	34.5572	35.3015	31.0734	2223.71	2050.59	1.04918	0.368148	0.999944	CAS1	2	2924360	2930751	+	3203	protein_coding	Cycloartenol synthase [Source:UniProtKB/Swiss-Prot;Acc:P38605]	-
AT5G43750	2128	2203	2404	2129	2190	1807	113.557	112.33	136.164	108.179	106.706	88.2005	2117.44	2170.65	1.07101	0.850562	0.999944	PNSB5	5	17579867	17581275	-	1002	protein_coding	PnsB5 [Source:UniProtKB/TrEMBL;Acc:A0A178UJI2]	-
AT5G18230	2106	2277	1977	2002	2261	2230	32.6967	33.7791	32.5791	29.5963	32.0515	31.6681	2090.57	2172.16	0.975154	0.605141	0.999944	-	5	6021379	6027299	-	3444	protein_coding	transcription regulator NOT2/NOT3/NOT5 family protein [Source:TAIR;Acc:AT5G18230]	-
AT1G11260	2983	1861	2017	2393	1738	1854	64.237	38.2929	46.1025	49.0685	34.1731	36.5186	2356.08	1931.7	1.20654	0.252157	0.999944	STP1	1	3777236	3780823	+	2483	protein_coding	STP1 [Source:UniProtKB/TrEMBL;Acc:A0A178WJ63]	Sugar_tr
AT4G04020	2725	3699	2101	1298	1575	1428	88.8988	115.307	72.7516	40.3211	46.9151	42.6118	1857.42	2432.51	1.28064	0.335012	0.999944	PAP1	4	1931883	1933950	+	1639	protein_coding	Probable plastid-lipid-associated protein 1, chloroplastic [Source:UniProtKB/Swiss-Prot;Acc:O81439]	-
AT2G14890	1606	1444	1811	2376	2487	3084	49.2106	42.2786	58.9004	69.3246	69.5811	86.437	2112.07	2106.45	0.716631	0.989347	0.999944	AGP9	2	6399405	6401149	+	1745	protein_coding	AGP9 [Source:UniProtKB/TrEMBL;Acc:A0A178VSX2]	-
AT1G52510	2311	2220	2278	2154	2280	1547	76.5131	70.2311	80.0528	67.9062	68.9245	46.8488	2216.86	2048.41	1.17431	0.605222	0.999944	-	1	19561510	19565272	-	1615	protein_coding	Alpha/beta-Hydrolases superfamily protein [Source:UniProtKB/TrEMBL;Acc:Q8VZ57]	-
AT2G01110	2199	2267	2303	2096	2193	1730	68.4003	67.379	76.035	62.08	62.2836	49.2211	2132	2130.57	1.10418	0.995133	0.999944	TATC	2	83260	85258	-	1719	protein_coding	UNE3 [Source:UniProtKB/TrEMBL;Acc:A0A178VUB7]	-
AT5G20890	1593	1650	1656	2561	2649	2674	38.4722	38.0763	42.45	58.8936	58.4138	59.0697	2219.08	1988.55	0.775054	0.522812	0.999944	CCT2	5	7086653	7090169	-	2214	protein_coding	T-complex protein 1 subunit beta [Source:UniProtKB/Swiss-Prot;Acc:Q940P8]	-
AT5G60790	1921	2089	1820	2354	2257	2342	40.5669	42.1525	40.7946	47.3346	43.519	45.2381	2140.98	2088.27	0.91394	0.76936	0.999944	ABCF1	5	24453258	24456115	-	2532	protein_coding	ABC transporter F family member 1 [Source:UniProtKB/Swiss-Prot;Acc:Q9FJH6]	ABC_tran
AT3G11560	2081	2568	2081	1955	2076	2018	31.5393	37.1891	33.4764	28.2133	28.7283	27.9752	2008.46	2239.08	1.01335	0.311345	0.999944	-	3	3639412	3646061	+	3528	protein_coding	AT3G11560 protein [Source:UniProtKB/TrEMBL;Acc:Q8H0W4]	-
AT4G30270	2473	2741	1128	1934	1262	3233	109.282	115.737	52.9077	81.3781	50.9196	130.678	1880.75	2330.29	0.883618	0.413712	0.999944	XTH24	4	14819192	14820595	-	1210	protein_coding	Xyloglucan endotransglucosylase/hydrolase protein 24 [Source:UniProtKB/Swiss-Prot;Acc:P24806]	-
AT2G26890	2139	2222	1959	2021	2133	2258	13.5271	13.427	13.1497	12.17	12.3165	13.0614	2067.94	2156.32	0.976487	0.568677	0.999944	GRV2	2	11462067	11474371	-	8455	protein_coding	DnaJ homolog subfamily C GRV2 [Source:UniProtKB/Swiss-Prot;Acc:F4IVL6]	DnaJ
AT1G01960	2032	1948	2013	2247	2304	2182	18.6525	17.0861	19.613	19.6401	19.3107	18.3206	2158.88	2062.05	0.969069	0.554469	0.999944	BIG3	1	330588	337912	-	5825	protein_coding	Brefeldin A-inhibited guanine nucleotide-exchange protein 3 [Source:UniProtKB/Swiss-Prot;Acc:Q9LPC5]	Sec7
AT5G52470	1687	1707	1570	2573	2682	2507	65.3649	63.198	64.5678	94.9286	94.8836	88.8497	2265.72	1923.33	0.827961	0.291793	0.999944	MED36B	5	21294147	21296819	+	1380	protein_coding	Probable mediator of RNA polymerase II transcription subunit 36b [Source:UniProtKB/Swiss-Prot;Acc:Q9FEF8]	-
AT4G24220	2271	2755	2202	1731	1806	1954	70.5168	81.7405	72.5737	51.18	51.2031	55.4973	1915.64	2324.6	1.06529	0.197016	0.999944	VEP1	4	12564945	12566755	+	1722	protein_coding	3-oxo-Delta(4,5)-steroid 5-beta-reductase [Source:UniProtKB/Swiss-Prot;Acc:Q9STX2]	-
AT5G53560	2099	2228	1934	2111	2080	2261	144.444	146.502	141.264	138.326	130.693	142.318	2067.01	2150.1	0.967712	0.581701	0.999944	CYTB5-E	5	21759329	21760578	+	777	protein_coding	CB5-E [Source:UniProtKB/TrEMBL;Acc:A0A178USU5]	-
AT2G20360	1970	1996	1875	2339	2303	2230	58.8138	56.9395	59.4157	66.4922	62.7783	60.8962	2167.37	2042.54	0.946161	0.439664	0.999944	-	2	8785960	8789570	+	1791	protein_coding	NADH dehydrogenase [ubiquinone] 1 alpha subcomplex subunit 9, mitochondrial [Source:UniProtKB/Swiss-Prot;Acc:Q9SK66]	-
AT4G08870	3574	2958	1905	1804	1530	933	96.079	75.9822	54.357	46.1783	37.555	22.9418	2301.12	1961.59	1.58327	0.616291	0.999944	ARGAH2	4	5646395	5648868	-	1989	protein_coding	ARGAH2 [Source:UniProtKB/TrEMBL;Acc:A0A178V1K8]	-
AT2G44100	2148	2254	1900	2089	2075	2235	60.1956	60.3565	56.5159	55.7438	53.0947	57.2901	2075.09	2138.05	0.982757	0.698448	0.999944	GDI1	2	18241469	18245008	+	1908	protein_coding	Guanosine nucleotide diphosphate dissociation inhibitor 1 [Source:UniProtKB/Swiss-Prot;Acc:Q96254]	-
AT2G39190	1998	2165	2000	2060	2271	2203	35.9827	37.256	38.2309	35.3259	37.3438	36.2898	2075.56	2135.24	0.957581	0.677236	0.999944	ATATH8	2	16349968	16356097	+	2969	protein_coding	Protein kinase superfamily protein [Source:UniProtKB/TrEMBL;Acc:O80962]	ABC1
AT1G80600	1933	2191	2167	2167	2364	1857	59.675	64.6313	71.0078	63.7012	66.6363	52.4378	2117.46	2095.89	1.01742	0.924396	0.999944	WIN1	1	30298462	30300658	-	1732	protein_coding	Acetylornithine aminotransferase, chloroplastic/mitochondrial [Source:UniProtKB/Swiss-Prot;Acc:Q9M8M7]	Aminotran_3
AT3G57470	1719	2200	1959	2105	2266	2415	26.3895	32.2714	31.921	30.7705	31.7627	33.9113	1992.74	2198.49	0.852359	0.26572	0.999944	-	3	21269149	21276017	-	3483	protein_coding	Insulin-degrading enzyme-like 2 [Source:UniProtKB/Swiss-Prot;Acc:F4J3D9]	-
AT2G15080	2260	3386	1714	1211	1654	2437	32.2934	46.2309	25.9957	16.4769	21.5796	31.8517	1693.76	2505.82	0.967253	0.065621	0.999944	AtRLP19	2	6533261	6537002	+	3742	protein_coding	Receptor-like protein 19 [Source:UniProtKB/Swiss-Prot;Acc:Q9ZUK3]	LRRNT_2
AT2G15290	2055	1992	2159	2311	2331	1804	95.7981	88.7309	106.828	102.582	99.2179	76.9226	2196.24	2010.88	1.05658	0.430728	0.999944	TIC21	2	6642300	6644055	-	1147	protein_coding	Protein TIC 21, chloroplastic [Source:UniProtKB/Swiss-Prot;Acc:Q9SHU7]	-
AT1G73920	2142	2578	1981	1987	2002	1958	40.8024	46.9234	40.0532	36.0406	34.8203	34.1154	2016.69	2186.97	1.03901	0.486808	0.999944	-	1	27790737	27794928	+	2807	protein_coding	Alpha/beta-Hydrolases superfamily protein [Source:UniProtKB/TrEMBL;Acc:Q949N8]	-
AT2G40880	2566	2211	2464	1849	1784	1763	212.719	175.137	216.808	145.953	135.035	133.682	2048.87	2181.34	1.163	0.722521	0.999944	CYS3	2	17057388	17058122	+	645	protein_coding	Cysteine proteinase inhibitor [Source:UniProtKB/TrEMBL;Acc:A0A178VXG7]	-
AT3G56400	2319	2074	1798	2022	2165	2255	84.3513	72.0842	69.4173	70.0326	71.9038	75.0257	2140.25	2047.93	1.01215	0.626518	0.999944	WRKY70	3	20908711	20910623	-	1470	protein_coding	Probable WRKY transcription factor 70 [Source:UniProtKB/Swiss-Prot;Acc:Q9LY00]	WRKY
AT1G61740	2170	2343	1823	2439	2003	1852	55.1733	56.9222	49.1975	59.0485	46.5	43.0707	2174.7	2018.67	1.06882	0.530167	0.999944	-	1	22798035	22801416	-	2103	protein_coding	Sulfite exporter TauE/SafE family protein 2 [Source:UniProtKB/Swiss-Prot;Acc:Q9SYB0]	-
AT3G62120	1903	1788	1851	2314	2324	2450	50.6486	45.4712	52.2904	58.6435	56.4765	59.644	2142.73	2034.63	0.890273	0.629763	0.999944	-	3	23001030	23004392	-	2009	protein_coding	Proline--tRNA ligase, cytoplasmic [Source:UniProtKB/Swiss-Prot;Acc:Q9M1R2]	HGTP_anticodon
AT3G47500	2303	2637	2134	1735	1946	1868	64.811	70.9096	63.7435	46.4924	50.0035	48.0844	1971.93	2233.92	1.09092	0.398592	0.999944	CDF3	3	17503883	17506124	-	1900	protein_coding	Cyclic dof factor 3 [Source:UniProtKB/Swiss-Prot;Acc:Q8LFV3]	zf-Dof
AT5G62890	2041	1648	1763	2578	2472	2103	41.4163	31.954	37.9723	49.8125	45.8014	39.0337	2323.18	1847.28	0.987004	0.0249681	0.999944	NAT6	5	25243148	25247377	+	2635	protein_coding	Nucleobase-ascorbate transporter 6 [Source:UniProtKB/Swiss-Prot;Acc:Q27GI3]	-
AT3G45030	1721	1715	1543	2484	2521	2600	128.342	122.206	122.136	176.388	171.658	177.352	2197.69	1945.37	0.820808	0.425499	0.999944	RPS20C	3	16471361	16472409	-	717	protein_coding	40S ribosomal protein S20-1 [Source:UniProtKB/Swiss-Prot;Acc:P49200]	Ribosomal_S10
AT2G20420	2033	1962	1843	2075	2347	2319	60.0244	55.3515	57.7567	58.3359	63.2712	62.6272	2116.39	2047.68	0.942837	0.674949	0.999944	-	2	8805342	8808171	+	1811	protein_coding	Succinate--CoA ligase [ADP-forming] subunit beta, mitochondrial [Source:UniProtKB/Swiss-Prot;Acc:O82662]	-
AT2G16280	2753	1784	1934	2132	2017	1954	68.3708	42.335	50.9809	50.4173	45.7376	44.3876	2279.1	1907.54	1.14888	0.192224	0.999944	KCS9	2	7050799	7052951	+	2153	protein_coding	3-ketoacyl-CoA synthase 9 [Source:UniProtKB/Swiss-Prot;Acc:Q9SIX1]	-
AT2G25970	1889	1999	1776	2214	2444	2233	45.4566	45.964	45.3622	50.7306	53.6993	49.1502	2142.85	2008.32	0.927343	0.446889	0.999944	-	2	11071622	11075705	-	2222	protein_coding	F17H15.1/F17H15.1 [Source:UniProtKB/TrEMBL;Acc:O82762]	KH_1
AT3G23080	2128	1766	2490	2367	2132	1669	66.5402	52.7647	82.6415	70.4756	60.8699	47.7354	2177.19	2014.97	1.10552	0.633635	0.999944	-	3	8207287	8209329	-	1710	protein_coding	Membrane related protein-like [Source:UniProtKB/TrEMBL;Acc:Q9LS84]	START
AT1G02840	1835	1986	2049	2342	2276	2058	48.3812	50.0334	57.3415	58.797	54.7918	49.6316	2113.43	2048.67	0.950191	0.747149	0.999944	SR34	1	626639	629993	+	2028	protein_coding	Serine/arginine-rich-splicing factor SR34 [Source:UniProtKB/Swiss-Prot;Acc:O22315]	RRM_1
AT1G41880	1805	1119	1955	2942	2818	1894	74.7005	44.2503	85.8775	115.936	106.485	71.6965	2469.91	1677.73	0.979097	0.0492405	0.999944	RPL35AB	1	15650635	15652542	-	1292	protein_coding	60S ribosomal protein L35a-2 [Source:UniProtKB/Swiss-Prot;Acc:Q9FZH0]	-
AT2G26140	1945	2154	1862	2044	2303	2222	36.4397	38.5603	37.0272	36.4639	39.3959	38.0777	2062.14	2087.21	0.942176	0.864509	0.999944	FTSH4	2	11131578	11135465	-	2854	protein_coding	ATP-dependent zinc metalloprotease FTSH 4, mitochondrial [Source:UniProtKB/Swiss-Prot;Acc:O80983]	AAA
AT4G10480	1596	1513	1876	2591	2627	2320	90.4002	81.8871	112.786	139.744	135.862	120.198	2223.03	1912.45	0.837545	0.359999	0.999944	-	4	6477876	6479171	-	944	protein_coding	Putative alpha NAC [Source:UniProtKB/TrEMBL;Acc:Q0WWN5]	-
AT2G42610	1007	1403	1118	3306	2362	3322	44.1707	58.8034	52.0515	138.082	94.5992	133.284	2171.38	1914.81	0.48163	0.691271	0.999944	LSH10	2	17747781	17750524	+	1219	protein_coding	LSH10 [Source:UniProtKB/TrEMBL;Acc:A0A178VLX9]	-
AT4G19420	2440	3044	1539	1562	1642	2288	39.1086	46.6195	26.1823	23.8392	24.0303	33.5437	1866.9	2282.6	1.02793	0.312397	0.999944	-	4	10587166	10591633	-	3336	protein_coding	Pectinacetylesterase family protein [Source:TAIR;Acc:AT4G19420]	-
AT5G43320	2188	2297	1897	1914	2131	2078	42.8856	43.0195	39.4656	35.7218	38.1373	37.2548	2049.12	2101.69	1.0224	0.78628	0.999944	CKL8	5	17385760	17389600	-	2728	protein_coding	Casein kinase 1-like protein 8 [Source:UniProtKB/Swiss-Prot;Acc:Q9LSX4]	Pkinase
AT1G64370	2700	3400	3122	1048	1328	902	110.967	133.521	136.192	41.0129	49.8347	33.9086	1689.34	2541.53	1.47616	0.412589	0.999944	-	1	23888832	23890132	+	1301	protein_coding	Filaggrin-like protein [Source:UniProtKB/TrEMBL;Acc:Q9C7W1]	-
AT5G64770	2798	2886	2235	1238	1394	1948	218.088	214.942	184.905	91.8825	99.2087	138.882	1806.02	2377.82	1.15726	0.257639	0.999944	RGF9	5	25897321	25898171	-	686	protein_coding	RGF9 [Source:UniProtKB/TrEMBL;Acc:A0A178UIJ2]	-
AT1G53750	2007	2246	1745	2155	2183	2159	54.0897	57.8385	49.9171	55.3021	53.7184	53.2221	2082.13	2054.91	0.968295	0.86836	0.999944	RPT1A	1	20065394	20068500	-	1984	protein_coding	RPT1A [Source:UniProtKB/TrEMBL;Acc:A0A178W3N8]	AAA
AT1G54080	1896	2414	1813	1974	2084	2307	52.1764	63.4765	52.9566	51.7262	52.3644	58.0705	1953.55	2181.54	0.914791	0.187752	0.999944	UBP1A	1	20183545	20187096	-	1943	protein_coding	Oligouridylate-binding protein 1A [Source:UniProtKB/TrEMBL;Acc:F4HV67]	RRM_1
AT1G21630	2101	2250	1789	2065	2047	2224	24.6739	25.2484	22.3002	23.0919	21.9498	23.8901	2042.27	2092.74	0.975291	0.764127	0.999944	-	1	7581008	7588153	+	4553	protein_coding	Calcium-binding EF hand family protein [Source:UniProtKB/TrEMBL;Acc:F4HY32]	-
AT4G32330	2061	1904	2010	2094	2154	2253	48.9131	43.1772	50.6326	47.3208	46.6762	48.9081	2071.62	2068.83	0.961317	0.986399	0.999944	WDL5	4	15608905	15612339	+	2253	protein_coding	Protein WVD2-like 5 [Source:UniProtKB/Swiss-Prot;Acc:Q94C48]	-
AT2G18280	2190	2358	2003	2050	1856	2008	59.8971	61.6234	58.1473	53.388	46.3492	50.234	2007.98	2138.42	1.03768	0.571006	0.999944	TULP2	2	7945998	7948468	+	1955	protein_coding	Tubby-like F-box protein [Source:UniProtKB/TrEMBL;Acc:B9DGB6]	Tub
AT2G20190	2062	2083	1849	2048	2181	2242	22.478	21.697	21.3941	21.2582	21.7084	22.3551	2065.37	2065.42	0.963653	0.998374	0.999944	CLASP	2	8711579	8719115	-	4905	protein_coding	CLIP-associated protein [Source:UniProtKB/Swiss-Prot;Acc:Q8RWY6]	-
AT3G16470	2369	2089	1231	1877	2397	2498	47.7459	40.23	26.334	36.0216	44.1105	46.0507	2182.82	1922.28	0.976973	0.446952	0.999944	JAL35	3	5595282	5599224	-	2653	protein_coding	Jacalin-related lectin 35 [Source:UniProtKB/Swiss-Prot;Acc:O04309]	-
AT3G10060	2270	1962	2180	2221	2352	1473	108.082	89.2623	110.172	100.694	102.251	64.151	2247.32	1904.53	1.18782	0.269424	0.999944	FKBP16-4	3	3102074	3104014	+	1123	protein_coding	Peptidylprolyl isomerase [Source:UniProtKB/TrEMBL;Acc:A0A178V516]	FKBP_C
AT1G47420	2055	2032	1916	2169	2151	2131	98.371	92.9436	97.3504	98.865	94.0153	93.3063	2093.18	2038.19	0.984228	0.693995	0.999944	SDH5	1	17395518	17397263	-	1117	protein_coding	Succinate dehydrogenase subunit 5, mitochondrial [Source:UniProtKB/Swiss-Prot;Acc:Q9SX77]	-
AT4G01100	2175	2309	2014	2025	2178	1746	52.9826	53.745	52.0739	46.9707	48.4434	38.9037	2095.77	2043.88	1.09542	0.832171	0.999944	ADNT1	4	477141	480028	+	2195	protein_coding	Adenine nucleotide transporter 1 [Source:UniProtKB/TrEMBL;Acc:F4JHS4]	Mito_carr
AT5G07350	1815	1719	1688	2308	2526	2384	26.9577	24.3962	26.6112	32.6415	34.2564	32.388	2173.94	1931.66	0.88157	0.330188	0.999944	Tudor1	5	2319994	2325535	-	3600	protein_coding	TUDOR-SN protein 1 [Source:TAIR;Acc:AT5G07350]	-
AT4G13010	2470	2360	2252	1789	1924	1641	97.9025	89.3817	94.744	67.5204	69.6313	59.4946	2040.16	2114.52	1.17759	0.832384	0.999944	CEQORH	4	7600510	7602754	+	1349	protein_coding	Chloroplast envelope quinone oxidoreductase homolog [Source:UniProtKB/Swiss-Prot;Acc:Q9SV68]	ADH_N
AT5G60640	2040	2110	1814	1985	2094	2392	47.3225	46.7692	44.6644	43.8456	44.3524	50.7541	2009.84	2108.72	0.930869	0.542401	0.999944	PDIL1-4	5	24370827	24374098	-	2305	protein_coding	Protein disulfide-isomerase [Source:UniProtKB/TrEMBL;Acc:A0A178UQB2]	-
AT2G21530	2166	2396	2247	1802	1934	1890	129.548	136.93	142.646	102.625	105.616	103.396	1942.98	2202.88	1.0592	0.332492	0.999944	-	2	9219252	9220608	+	894	protein_coding	At2g21530 [Source:UniProtKB/TrEMBL;Acc:Q8GWP4]	FHA
AT1G14610	1705	1841	1752	2289	2359	2488	24.4872	25.2644	26.7077	31.3032	30.9347	32.6842	2077.42	2027.86	0.835874	0.842692	0.999944	TWN2	1	5008153	5014533	-	3723	protein_coding	Valine--tRNA ligase, mitochondrial 1 [Source:UniProtKB/Swiss-Prot;Acc:P93736]	-
AT1G09140	1947	2682	2172	1844	2011	1769	46.1461	60.7391	54.6407	41.6158	43.5195	38.3504	1905.58	2231.43	1.04164	0.257505	0.999944	SR30	1	2942538	2945976	-	2256	protein_coding	Serine/arginine-rich splicing factor SR30 [Source:UniProtKB/Swiss-Prot;Acc:Q9XFR5]	RRM_1
AT1G11430	1858	1827	2005	2314	2320	2098	95.7099	89.927	109.626	113.502	109.119	98.8528	2125.99	1992.92	0.94724	0.513002	0.999944	MORF9	1	3847220	3849224	+	1038	protein_coding	Multiple organellar RNA editing factor 9, chloroplastic [Source:UniProtKB/Swiss-Prot;Acc:Q9LPZ1]	-
AT1G64680	2288	2428	2470	1862	1974	1396	91.9841	93.2708	105.4	71.2795	72.4614	51.3351	2017.17	2139.38	1.21457	0.762747	0.999944	-	1	24035941	24037429	+	1330	protein_coding	At1g64680 [Source:UniProtKB/TrEMBL;Acc:Q9SGU7]	-
AT4G39730	1970	3325	2284	1480	1598	1758	104.396	168.364	128.47	74.6804	77.3209	85.2135	1664.52	2480.24	1.04945	0.0365167	0.999944	PLAT1	4	18432659	18433753	+	1009	protein_coding	PLAT1 [Source:UniProtKB/TrEMBL;Acc:A0A178V098]	-
AT3G05530	2120	2128	1750	2150	2068	2197	66.4455	63.7296	58.2176	64.1646	59.1811	62.9842	2083.25	2029.9	0.984506	0.745009	0.999944	RPT5A	3	1603359	1606243	+	1706	protein_coding	26S proteasome regulatory subunit 6A homolog A [Source:UniProtKB/Swiss-Prot;Acc:Q9SEI2]	AAA
AT3G13300	2163	2037	1912	2053	2035	2212	23.0757	20.7648	21.6507	20.8552	19.8228	21.5851	2055.9	2063.86	0.990271	0.960746	0.999944	VCS	3	4303822	4310275	+	5012	protein_coding	Enhancer of mRNA-decapping protein 4 [Source:UniProtKB/Swiss-Prot;Acc:Q9LTT8]	-
AT2G37270	1693	1575	1850	2393	2528	2371	71.9018	63.9151	83.3952	96.7728	98.0308	92.1057	2160.44	1939.39	0.853725	0.452189	0.999944	RPS5A	2	15647677	15649471	-	1259	protein_coding	40S ribosomal protein S5-1 [Source:UniProtKB/Swiss-Prot;Acc:Q9ZUT9]	-
AT3G14100	1812	2287	1826	1966	2260	2252	60.2908	72.7108	64.4882	62.2879	68.66	68.5383	1977.32	2127.23	0.90559	0.383563	0.999944	UBP1C	3	4672916	4676162	+	1607	protein_coding	Oligouridylate-binding protein 1C [Source:UniProtKB/Swiss-Prot;Acc:Q9LJH8]	RRM_1
AT2G46330	2326	1553	1880	2257	2197	2186	112.962	72.0664	96.9094	104.371	97.4213	97.1054	2229.69	1884.89	1.02696	0.154582	0.999944	AGP16	2	19018264	19019364	-	1101	protein_coding	ATAGP16 [Source:UniProtKB/TrEMBL;Acc:A0A178VYP5]	-
AT1G49500	2503	3276	2201	1347	1213	1854	93.7219	117.21	87.4756	48.0259	41.4709	63.4983	1683.39	2464.03	1.13035	0.117005	0.999944	-	1	18320490	18322505	-	1428	protein_coding	At1g49500/F13F21_6 [Source:UniProtKB/TrEMBL;Acc:Q9XIB7]	-
AT1G01120	3334	1766	2137	1865	1889	1401	86.8754	43.9706	59.1047	46.2741	44.9434	33.3919	2351.31	1801.74	1.37653	0.230517	0.999944	KCS1	1	57164	59215	-	2052	protein_coding	3-ketoacyl-CoA synthase [Source:UniProtKB/TrEMBL;Acc:A0A178W124]	-
AT4G25960	2594	1734	2098	2096	1839	2024	33.2536	21.2402	28.547	25.5851	21.5255	23.7329	2156.69	1973.02	1.10776	0.548481	0.999944	ABCB2	4	13177356	13183692	+	4171	protein_coding	ABC transporter B family member 2 [Source:UniProtKB/Swiss-Prot;Acc:Q8LPK2]	ABC_membrane
AT2G25520	1921	1913	1931	2239	2039	2332	58.9303	56.0746	62.8753	65.4023	57.1125	65.4353	2034.83	2067.8	0.915799	0.857671	0.999944	-	2	10860668	10862410	+	1743	protein_coding	Probable sugar phosphate/phosphate translocator At2g25520 [Source:UniProtKB/Swiss-Prot;Acc:Q9SKJ7]	-
AT3G05840	2251	2742	1860	1796	1851	1870	61.9139	72.0643	54.3015	47.0377	46.4859	47.0464	1944.18	2169.01	1.08053	0.468576	0.999944	ASK3	3	1739777	1743163	+	1944	protein_coding	AT3G05840 protein [Source:UniProtKB/TrEMBL;Acc:Q0WUV3]	Pkinase
AT5G40370	2479	2281	2093	1762	1952	1800	106.382	93.5311	95.3337	71.9986	76.4844	70.6537	2043.21	2080.52	1.139	0.90373	0.999944	-	5	16147347	16149256	-	1246	protein_coding	Glutaredoxin family protein [Source:UniProtKB/TrEMBL;Acc:B3H604]	-
AT5G02940	2356	2715	1955	1722	2057	1538	42.1462	46.408	37.1207	29.3321	33.5985	25.1658	2020.78	2090.35	1.18522	0.851021	0.999944	-	5	684474	689955	-	2989	protein_coding	Protein of unknown function (DUF1012) [Source:TAIR;Acc:AT5G02940]	-
AT5G25100	2151	1777	1899	2121	2112	2279	46.2831	36.5351	43.3704	43.4561	41.4934	44.8537	2098.23	1994.73	0.974896	0.595176	0.999944	-	5	8648006	8651176	-	2485	protein_coding	Transmembrane 9 superfamily member [Source:UniProtKB/TrEMBL;Acc:F4KIM7]	-
AT4G38520	1846	2096	1885	2229	2159	2109	38.4366	41.7009	41.6593	44.1928	41.0458	40.1663	2043.45	2040.99	0.942155	0.986673	0.999944	-	4	18015620	18018500	-	2568	protein_coding	APD6 [Source:UniProtKB/TrEMBL;Acc:A0A178UT21]	PP2C
AT4G30310	2065	2181	1885	2128	2034	2024	49.2046	49.6571	47.6742	48.282	44.2527	44.1132	2046.44	2042.18	1.00871	0.979616	0.999944	-	4	14831738	14835343	+	2244	protein_coding	FGGY family of carbohydrate kinase [Source:UniProtKB/TrEMBL;Acc:F4JQ90]	-
AT3G52840	2346	2112	2255	1924	1900	1760	47.5873	40.9352	48.5508	37.1617	35.19	32.6549	2034.19	2071.53	1.12482	0.900296	0.999944	BGAL2	3	19581049	19586354	+	2636	protein_coding	Beta-galactosidase [Source:UniProtKB/TrEMBL;Acc:A0A1I9LM56]	-
AT5G09460	1782	2128	1827	2178	2171	2208	37.4247	42.7034	40.7263	43.5548	41.6306	42.4152	2008.49	2061.48	0.906909	0.747319	0.999944	BHLH143	5	2943738	2946839	-	2546	protein_coding	Transcription factor bHLH143 [Source:UniProtKB/Swiss-Prot;Acc:Q9FY69]	-
AT4G34700	1961	1910	1801	2129	2227	2265	102.698	95.5777	100.111	106.166	106.489	108.498	2071.61	1998.26	0.937409	0.636465	0.999944	CIB22	4	16556738	16559034	+	1021	protein_coding	NADH dehydrogenase [ubiquinone] 1 beta subcomplex subunit 9 [Source:UniProtKB/Swiss-Prot;Acc:Q945M1]	-
AT1G14400	2126	2366	1963	1809	2028	1988	69.2307	73.6191	67.8488	56.0921	60.2984	59.2139	1961.04	2120.15	1.02915	0.465014	0.999944	UBC1	1	4926486	4928812	-	1642	protein_coding	Ubiquitin-conjugating enzyme E2 1 [Source:UniProtKB/Swiss-Prot;Acc:P25865]	UQ_con
AT1G63880	2157	2489	2157	1739	1824	1912	32.8494	36.2195	34.867	25.2177	25.3633	26.6341	1884.69	2207.51	1.05236	0.235473	0.999944	RLM1B	1	23712216	23716206	-	3511	protein_coding	Disease resistance protein RML1B [Source:UniProtKB/Swiss-Prot;Acc:Q9CAK1]	TIR
AT4G27430	2178	1905	2032	1987	2092	2079	24.715	20.6556	24.4745	21.4698	21.6754	21.5789	2057.34	2022.44	1.0202	0.854909	0.999944	CIP7	4	13718007	13723461	+	4712	protein_coding	COP1-interacting protein 7 [Source:UniProtKB/Swiss-Prot;Acc:O80386]	-
AT2G22980	2165	2551	2399	1469	1747	1925	47.5996	53.5915	55.9837	30.7535	35.0704	38.7122	1774.81	2320.35	1.05103	0.0952033	0.999944	SCPL13	2	9778759	9783310	+	2432	protein_coding	Serine carboxypeptidase-like 13 [Source:UniProtKB/TrEMBL;Acc:A8MQS0]	Peptidase_S10
AT5G13120	1883	2047	2052	2063	2326	1875	76.1025	79.0509	88.0264	79.3918	85.8343	69.3142	2054.25	2012.23	1.00185	0.833641	0.999944	PNSL5	5	4162374	4164923	-	1323	protein_coding	Peptidyl-prolyl cis-trans isomerase [Source:UniProtKB/TrEMBL;Acc:A0A178UN74]	Pro_isomerase
AT5G44650	1888	2004	1913	2028	2310	2092	81.9407	83.1066	88.1251	83.8096	91.5403	83.0485	2039.48	2015.62	0.95544	0.875573	0.999944	Y3IP1	5	18013149	18015434	+	1232	protein_coding	Ycf3-interacting protein 1, chloroplastic [Source:UniProtKB/Swiss-Prot;Acc:Q9LU01]	-
AT1G61190	2299	2203	2028	1911	1881	1912	25.1179	22.9985	23.5179	19.8808	18.7645	19.1075	2007.79	2066.39	1.08005	0.812591	0.999944	-	1	22555689	22560757	+	4894	protein_coding	Probable disease resistance protein At1g61190 [Source:UniProtKB/Swiss-Prot;Acc:O22727]	NB-ARC
AT4G00780	2501	2497	2333	1792	1612	1499	91.3442	87.1417	90.4417	62.3208	53.757	50.0773	1953.81	2144.44	1.22231	0.647403	0.999944	-	4	334573	336478	+	1464	protein_coding	TRAF-like family protein [Source:UniProtKB/TrEMBL;Acc:Q8VZ38]	MATH
AT1G24510	1803	1544	1612	2409	2519	2346	43.8209	35.857	41.5851	55.7507	55.9006	52.1538	2200.7	1834.42	0.885668	0.18311	0.999944	CCT5	1	8685271	8688247	-	2200	protein_coding	T-complex protein 1 subunit epsilon [Source:UniProtKB/Swiss-Prot;Acc:O04450]	-
AT5G01820	2544	2477	2054	1743	1733	1680	61.3841	57.1091	52.6049	40.0464	38.1804	37.0783	1990.56	2092.95	1.18021	0.777704	0.999944	CIPK14	5	313190	315405	-	2216	protein_coding	CBL-interacting serine/threonine-protein kinase 14 [Source:UniProtKB/Swiss-Prot;Acc:Q9LZW4]	Pkinase
AT2G04842	2242	2004	2230	1963	2046	1746	46.5913	39.793	49.1881	38.8434	38.8219	33.1883	2057.05	2022.5	1.10859	0.897714	0.999944	EMB2761	2	1697902	1701438	-	2573	protein_coding	Threonine--tRNA ligase, chloroplastic/mitochondrial 2 [Source:UniProtKB/Swiss-Prot;Acc:F4IFC5]	tRNA-synt_2b
AT5G11450	1865	1837	2038	2266	2386	1829	78.7065	74.0766	91.2899	91.0583	91.9401	70.6021	2133.41	1923.61	1.00847	0.34643	0.999944	-	5	3654392	3656647	+	1267	protein_coding	PPD5 [Source:UniProtKB/TrEMBL;Acc:A0A384KVS7]	-
AT2G42210	1780	1905	1891	2215	2218	2208	71.9941	73.6228	81.1812	85.3058	81.9108	81.6861	2034.69	2011.55	0.906421	0.89698	0.999944	ATOEP16-3	2	17590069	17591860	+	1322	protein_coding	Mitochondrial import inner membrane translocase subunit Tim17/Tim22/Tim23 family protein [Source:TAIR;Acc:AT2G42210]	-
AT3G11410	2228	3991	2679	1206	1139	971	66.1837	113.281	84.4686	34.1123	30.8932	26.3832	1519.34	2595.76	1.3607	0.110348	0.999944	PP2CA	3	3583782	3585850	-	1800	protein_coding	Protein phosphatase 2C 37 [Source:UniProtKB/Swiss-Prot;Acc:P49598]	PP2C
AT4G22670	1880	1538	1811	2320	2467	2180	53.6124	41.9087	54.8166	62.9975	64.2361	56.8638	2181.7	1852.88	0.935701	0.175714	0.999944	AtHip1	4	11917987	11920971	+	1875	protein_coding	FAM10 family protein At4g22670 [Source:UniProtKB/Swiss-Prot;Acc:Q93YR3]	-
AT4G36210	2170	2525	1919	1946	1744	1888	43.3755	48.2266	40.7142	37.0387	31.8298	34.5191	1931.84	2124.88	1.06046	0.478013	0.999944	-	4	17130246	17134656	+	2675	protein_coding	Protein of unknown function (DUF726) [Source:TAIR;Acc:AT4G36210]	-
AT1G11310	2263	2063	1791	1861	1955	2254	44.6667	38.908	37.5216	34.9763	35.2329	40.6936	2002.27	2041.44	1.00173	0.851319	0.999944	MLO2	1	3800500	3804233	-	2709	protein_coding	MLO-like protein 2 [Source:UniProtKB/Swiss-Prot;Acc:Q9SXB6]	-
AT5G14720	2132	2241	1865	1920	1964	2064	35.8258	35.9824	33.264	30.7211	30.1337	31.7242	1979.36	2067.19	1.01408	0.6386	0.999944	-	5	4747860	4753781	-	3182	protein_coding	Protein kinase superfamily protein [Source:UniProtKB/TrEMBL;Acc:Q84WU5]	Pkinase
AT3G52990	2054	2219	1847	1960	2129	1973	47.1765	48.6993	45.0276	42.8657	44.6482	41.45	2017.46	2024.75	1.01747	0.966279	0.999944	-	3	19648711	19652515	+	2328	protein_coding	Pyruvate kinase [Source:UniProtKB/TrEMBL;Acc:Q94KE3]	PK
AT1G19720	2053	2265	2160	1831	2104	1767	35.7685	37.7068	39.944	30.3758	33.4703	28.1592	1967	2089.34	1.06515	0.629152	0.999944	DYW7	1	6819564	6822711	-	3069	protein_coding	Pentatricopeptide repeat-containing protein At1g19720 [Source:UniProtKB/Swiss-Prot;Acc:Q9FXH1]	PPR
AT5G63400	1630	1771	1703	2358	2238	2472	73.5492	76.357	81.5627	101.312	92.2047	102.026	2036.21	1981.92	0.819139	0.838982	0.999944	ADK1	5	25392920	25394907	-	1185	protein_coding	ADK1 [Source:UniProtKB/TrEMBL;Acc:A0A178UAM7]	ADK
AT2G19760	2063	1740	2059	2137	1958	2214	117.474	94.6744	124.447	115.871	101.802	115.317	2024.82	2020.54	0.969322	0.984194	0.999944	PRO1	2	8516658	8518194	-	939	protein_coding	Profilin-1 [Source:UniProtKB/Swiss-Prot;Acc:Q42449]	-
AT3G14110	1814	1579	2076	2278	2410	2012	76.1934	63.3727	92.5538	91.1091	92.4272	77.3001	2127.33	1910.26	0.955009	0.407572	0.999944	FLU	3	4676118	4677689	-	1273	protein_coding	Tetratricopeptide repeat (TPR)-like superfamily protein [Source:UniProtKB/TrEMBL;Acc:F4JFR1]	-
AT3G13062	2816	2596	2132	1526	1519	1578	65.352	57.5666	52.517	33.7216	32.1874	33.4969	1945.82	2128.45	1.25153	0.69415	0.999944	-	3	4184340	4187453	+	2304	protein_coding	At3g13062 [Source:UniProtKB/TrEMBL;Acc:B9UY99]	START
AT1G69830	2103	1846	2230	1682	2352	1952	35.9946	30.1904	40.5125	27.4127	36.7568	30.5597	2013.3	2035.38	1.03236	0.936829	0.999944	AMY3	1	26288228	26293173	-	3124	protein_coding	Alpha-amylase 3, chloroplastic [Source:UniProtKB/Swiss-Prot;Acc:Q94A41]	-
AT5G46290	1763	1463	2002	2433	2484	2020	45.6943	36.2321	55.0757	60.0453	58.7846	47.8887	2183.81	1847.62	0.940901	0.249514	0.999944	KASI	5	18774056	18776839	-	2063	protein_coding	3-ketoacyl-acyl carrier protein synthase I [Source:UniProtKB/TrEMBL;Acc:F4KHF4]	ketoacyl-synt
AT5G47780	1989	2103	1736	1929	2125	2268	43.8201	44.2709	40.5952	40.4668	42.7465	45.704	1983.69	2038.91	0.942992	0.723243	0.999944	GAUT4	5	19347874	19350976	+	2427	protein_coding	Hexosyltransferase (Fragment) [Source:UniProtKB/TrEMBL;Acc:W8PUB8]	Glyco_transf_8
AT3G27770	2130	2239	2003	1991	1940	1847	76.9532	77.2932	76.8094	68.493	63.9958	61.036	1994.39	2048.64	1.06191	0.807881	0.999944	-	3	10285657	10287931	-	1480	protein_coding	AT3g27760/MGF10_16 [Source:UniProtKB/TrEMBL;Acc:Q8W4R6]	-
AT4G30920	1963	2169	1798	1988	2088	2143	52.0125	54.9145	50.5666	50.157	50.515	51.9376	1982.45	2043.92	0.961898	0.661889	0.999944	LAP2	4	15046457	15049438	-	2018	protein_coding	Leucine aminopeptidase 2, chloroplastic [Source:UniProtKB/Swiss-Prot;Acc:Q944P7]	-
AT3G50685	2082	2028	2501	1992	2131	1410	163.712	152.373	208.737	149.148	152.998	101.412	2038.2	2023.61	1.16926	0.96775	0.999944	-	3	18834155	18834834	-	680	protein_coding	AT3g50680/T3A5_60 [Source:UniProtKB/TrEMBL;Acc:Q941E5]	-
AT1G19715	1890	2124	2223	2028	2199	1678	44.9946	48.3163	56.1727	45.9721	47.7999	36.5395	2005.3	2037.99	1.05167	0.902767	0.999944	JAL3	1	6816702	6819542	-	2246	protein_coding	Jacalin-related lectin 3 [Source:UniProtKB/Swiss-Prot;Acc:F4HQX1]	-
AT5G19540	2300	2388	2165	1814	1971	1503	68.8967	68.351	68.8359	51.7411	53.9088	41.1814	2004.63	2048.53	1.18477	0.898624	0.999944	-	5	6593642	6597916	+	1785	protein_coding	Thermosome subunit gamma [Source:UniProtKB/TrEMBL;Acc:Q949W7]	-
AT1G70730	2158	2377	1983	1787	1974	1861	48.8311	51.3942	47.6271	38.5032	40.7845	38.518	1947.88	2091.11	1.06431	0.560089	0.999944	PGM2	1	26668646	26673166	-	2363	protein_coding	Phosphoglucomutase/phosphomannomutase family protein [Source:UniProtKB/TrEMBL;Acc:F4I6W4]	PGM_PMM_III
AT3G13470	1413	1618	2184	2079	2471	2355	32.1775	35.207	52.7898	45.0809	51.379	49.0539	1943.35	2070.45	0.778151	0.704571	0.999944	CPN60B2	3	4389215	4393015	+	2348	protein_coding	Chaperonin 60 subunit beta 2, chloroplastic [Source:UniProtKB/Swiss-Prot;Acc:Q9LJE4]	-
AT1G26670	2295	2373	2078	1823	1649	1888	100.667	99.4587	96.7469	76.1411	66.0432	75.7494	1904.71	2132.98	1.08478	0.440374	0.999944	VTI12	1	9215770	9218010	+	1219	protein_coding	VTI1B [Source:UniProtKB/TrEMBL;Acc:A0A178W140]	-
AT1G01540	2166	1733	1942	2258	2165	1837	52.0052	39.7582	49.4908	51.6226	47.4623	40.3431	2164.92	1856.88	1.07155	0.122153	0.999944	-	1	195645	198787	+	2227	protein_coding	Probable serine/threonine-protein kinase At1g01540 [Source:UniProtKB/Swiss-Prot;Acc:Q3EDL4]	Pkinase
AT3G52850	2112	2313	1822	2020	1815	2018	47.6089	49.8207	43.5942	43.3584	37.3571	41.609	1958.43	2060.68	1.01977	0.633638	0.999944	VSR1	3	19587756	19591947	+	2372	protein_coding	Vacuolar-sorting receptor 1 [Source:UniProtKB/Swiss-Prot;Acc:P93026]	-
AT5G62350	2482	1603	2121	1858	1986	2047	107.546	66.3693	97.5485	76.6597	78.5734	81.1304	2086.37	1945.59	1.08368	0.641614	0.999944	-	5	25037191	25038424	+	1234	protein_coding	Plant invertase/pectin methylesterase inhibitor superfamily protein [Source:UniProtKB/TrEMBL;Acc:Q9LVA4]	-
AT2G05920	1680	1525	1648	2395	2418	2430	29.6858	25.7484	30.9089	40.297	39.012	39.2752	2122.07	1867.75	0.839703	0.392734	0.999944	SBT1.8	2	2269315	2272452	-	3026	protein_coding	Subtilisin-like protease SBT1.8 [Source:UniProtKB/Swiss-Prot;Acc:Q9ZUF6]	Peptidase_S8
AT1G65290	1592	1717	1763	2219	2396	2403	104.832	108.035	123.223	139.135	144.06	144.737	2027.23	1964.37	0.821189	0.813328	0.999944	MTACP2	1	24248727	24250436	-	812	protein_coding	Acyl carrier protein 2, mitochondrial [Source:UniProtKB/Swiss-Prot;Acc:O80800]	PP-binding
AT3G57870	2098	1700	1944	2290	2121	1935	101.428	78.5313	99.7554	105.418	93.6261	85.5671	2138.19	1877.6	1.03512	0.19434	0.999944	SCE1	3	21428496	21430398	-	1106	protein_coding	SCE1A [Source:UniProtKB/TrEMBL;Acc:A0A178V9H0]	UQ_con
AT4G30600	2099	2334	1799	1980	1842	2034	41.9877	44.6119	38.1968	37.714	33.6436	37.2163	1949.34	2064.22	1.01366	0.584731	0.999944	-	4	14937840	14941208	-	2673	protein_coding	AT4g30600/F17I23_60 [Source:UniProtKB/TrEMBL;Acc:Q9M0A0]	-
AT4G30100	2016	2133	2005	1904	2075	1953	20.7578	20.9856	21.9125	18.6674	19.5079	18.3935	1969.08	2047.88	1.01379	0.660776	0.999944	-	4	14713400	14720061	+	5193	protein_coding	P-loop containing nucleoside triphosphate hydrolases superfamily protein [Source:UniProtKB/TrEMBL;Acc:Q9SZW3]	-
AT4G04040	2102	2274	2046	1821	1984	1843	53.3682	55.1672	55.1369	44.0238	45.9933	42.8004	1942.89	2074.59	1.05711	0.570182	0.999944	PFP-BETA2	4	1939113	1943024	+	2106	protein_coding	Pyrophosphate--fructose 6-phosphate 1-phosphotransferase subunit beta 2 [Source:UniProtKB/Swiss-Prot;Acc:F4JGR5]	PFK
AT3G55410	1983	2056	1717	1972	2167	2173	27.5047	27.2488	25.2779	26.0447	27.4439	27.5687	2008.9	1986.63	0.960263	0.879954	0.999944	-	3	20541269	20546053	+	3855	protein_coding	2-oxoglutarate dehydrogenase, E1 component [Source:UniProtKB/TrEMBL;Acc:F4IWV2]	-
AT3G19760	1895	1863	1861	2072	2286	2081	57.5712	54.0815	60.0107	59.9395	63.4125	57.8283	2048.77	1946.82	0.959337	0.50924	0.999944	EIF4A3	3	6863661	6866646	+	1760	protein_coding	Eukaryotic initiation factor 4A-III homolog [Source:UniProtKB/Swiss-Prot;Acc:Q94A52]	DEAD
AT1G07010	2132	2412	2009	1935	2013	1553	67.775	73.2656	67.7874	58.5722	58.4291	45.1571	1999.67	2015.18	1.13762	0.958938	0.999944	-	1	2152798	2155269	+	1682	protein_coding	Calcineurin-like metallo-phosphoesterase superfamily protein [Source:UniProtKB/TrEMBL;Acc:F4HNW0]	Metallophos
AT1G51570	2098	1623	1771	2321	2290	1945	34.8926	25.7921	31.2632	36.7562	34.7749	29.5883	2201.43	1792.27	1.03289	0.0198139	0.999944	-	1	19122161	19125375	-	3215	protein_coding	Calcium-dependent lipid-binding (CaLB domain) plant phosphoribosyltransferase family protein [Source:UniProtKB/TrEMBL;Acc:Q9C8H3]	C2
AT3G25530	2129	2082	2082	1925	2030	1794	70.6625	66.0289	73.3467	60.8375	61.5194	54.4638	2000.7	2009.2	1.07435	0.971126	0.999944	GLYR1	3	9271515	9273751	-	1611	protein_coding	GR1 [Source:UniProtKB/TrEMBL;Acc:A0A178VK60]	NAD_binding_2
AT2G24420	2241	2504	1767	1833	1735	1944	59.6148	63.6483	49.8925	46.4304	42.142	47.3022	1916.43	2080.1	1.06175	0.556138	0.999944	-	2	10379948	10383405	+	2010	protein_coding	AT2G24420 protein [Source:UniProtKB/TrEMBL;Acc:Q9ZQ26]	-
[truncated: 31,243 more rows]
