# Supplementary material for: Maize WRKY Transcription Factor ZmWRKY79 Positively Regulates Drought Tolerance through Elevating ABA Biosynthesis
Source: Int J Mol Sci. 2021 Sep 18;22(18):10080. doi: 10.3390/ijms221810080 (PMC8468953; doi:10.3390/ijms221810080)
Supplement: Supplementary file 1 [file ijms-22-10080-s001.zip › ijms-1385078-SI/SI-W79/Supplementary Dataset 3.xlsx]

## Sheet: data_table
Supplementary Dataset3: Detail information of sequencing reads from different sample groups
sample	library	raw_reads	clean_reads	clean_bases	error_rate	Q20	Q30	GC_pct
OEW79_1	FRAS210038983-1r	44389940	43196078	6.48G	0.03	98.06	93.98	45.89
OEW79_2	FRAS210038984-1r	46288894	44856682	6.73G	0.03	97.96	93.78	46.25
OEW79_3	FRAS210038985-1r	45643558	44346932	6.65G	0.03	97.96	93.78	45.74
WT_1	FRAS210038980-1r	44760428	43484776	6.52G	0.03	97.97	93.78	45.46
WT_2	FRAS210038981-1r	41089570	39572442	5.94G	0.03	98.01	93.89	45.1
WT_3	FRAS210038982-1r	44137870	42848584	6.43G	0.03	97.95	93.88	46.01
